# Supplementary material for: Dendrite intercalation between epidermal cells tunes nociceptor sensitivity to mechanical stimuli in Drosophila larvae
Source: PLoS Genet. 2024 Apr 25;20(4):e1011237. doi: 10.1371/journal.pgen.1011237 (PMC11075839; doi:10.1371/journal.pgen.1011237)
Supplement: S1 Table — Expression levels and log2foldchange values are shown for all genes that were significantly differentially expressed (adjusted p value < 0.05) for the following sample comparisons: control vs. miR-14 mutant epidermal cells; apodemes vs. epidermal cells (both from wild-type control larvae). (XLS) [file pgen.1011237.s010.xls]

## Sheet: mir14_vs_Control_2021_adjp0.05
Differential expression analysis: miR-14 mutant vs control epidermal cells
geneName	FBgn	baseMean expression	log2FoldChange	lfcSE	stat	pvalue	padj
TwdlO	FBgn0039438	2680.63	7.36057	0.579062	12.1586	5.16542e-34	3.00111e-30
Cpr51A	FBgn0033942	191.991	3.84708	0.433399	8.13818	4.0128e-16	1.16572e-12
CG3348	FBgn0040609	64.5415	5.57563	0.715517	7.34522	2.05426e-13	3.97842e-10
Lcp65Af	FBgn0020639	281.355	4.91083	0.699272	6.56516	5.19768e-11	7.54964e-08
Listericin	FBgn0033593	34.4628	-7.33008	1.1203	-6.25733	3.91633e-10	4.55078e-07
Lcp65Ag2	FBgn0020637	337.504	3.87581	0.583156	6.09753	1.07722e-09	1.04311e-06
Cpr65Ay	FBgn0085300	63.1214	-4.32132	0.676197	-5.91739	3.27095e-09	2.71489e-06
CG10598	FBgn0003057	35.8313	7.66583	1.30231	5.64063	1.69428e-08	1.23047e-05
Vajk3	FBgn0028544	17590.7	2.62352	0.41302	5.57727	2.44323e-08	1.57724e-05
Lcp65Ae	FBgn0020640	755.878	4.06991	0.682006	5.49835	3.83363e-08	2.22734e-05
Gpdh1	FBgn0001128	103.399	2.32856	0.381841	5.2602	1.43896e-07	7.60032e-05
Vajk4	FBgn0050101	26.9704	4.086	0.749948	5.02168	5.12208e-07	0.000247994
Non1	FBgn0028473	130.28	-2.19607	0.380502	-4.93052	8.20116e-07	0.00034131
CG30345	FBgn0050345	15.9725	-3.77802	0.701428	-4.92997	8.22435e-07	0.00034131
CG10474	FBgn0034427	20.6179	4.87868	0.93938	4.85286	1.21694e-06	0.000471363
bero	FBgn0032897	115.844	-2.45364	0.443364	-4.8124	1.49129e-06	0.000516243
Cpr65Ax1	FBgn0086900	10965	3.8123	0.726074	4.80984	1.51052e-06	0.000516243
CG17549	FBgn0032774	691.561	-1.8351	0.316263	-4.79064	1.66247e-06	0.000536609
Ccp84Ab	FBgn0004782	134.717	8.74209	1.81324	4.64478	3.40433e-06	0.00104101
CG8563	FBgn0035777	38.2504	3.21164	0.62784	4.6057	4.11077e-06	0.00119418
PGRP-SA	FBgn0030310	115.102	-3.15111	0.617666	-4.58356	4.57122e-06	0.0012647
CG11275	FBgn0034706	12.6981	-4.84618	0.99533	-4.54742	5.43073e-06	0.00143421
zye	FBgn0036985	80.828	-3.56312	0.717542	-4.51976	6.19107e-06	0.00156392
TwdlN	FBgn0039441	18.9462	5.02814	1.05091	4.48008	7.46151e-06	0.00180631
Cpr78Cc	FBgn0037069	598.421	2.45484	0.482253	4.42681	9.56384e-06	0.00222264
Hsp83	FBgn0001233	375.11	1.96287	0.374515	4.38666	1.15103e-05	0.00247895
Lcp65Ac	FBgn0020642	73.2334	2.38423	0.47059	4.38648	1.15201e-05	0.00247895
Jhbp1	FBgn0037290	120.469	2.73291	0.558228	4.32245	1.54303e-05	0.0032018
Vajk2	FBgn0032538	8508.63	2.04632	0.407437	4.23702	2.26503e-05	0.00453787
CG1368	FBgn0030539	203.761	2.73713	0.589076	4.10326	4.07365e-05	0.00788931
Cyp28a5	FBgn0028940	26.9688	-3.02373	0.666464	-4.05683	4.97426e-05	0.00873561
CG13003	FBgn0030798	8.15722	-4.41292	1.00902	-4.05633	4.98488e-05	0.00873561
CG15021	FBgn0035544	12.1076	5.17845	1.19948	4.05044	5.11206e-05	0.00873561
CG13705	FBgn0035582	4089.07	3.23621	0.717134	4.06648	4.77291e-05	0.00873561
Sod3	FBgn0033631	93.0697	-1.94385	0.404673	-4.01275	6.00143e-05	0.00996237
Obp83g	FBgn0046875	918.395	1.53226	0.305964	3.96211	7.42906e-05	0.0116656
Cipc	FBgn0051324	17.7687	-2.81418	0.628759	-3.96683	7.28348e-05	0.0116656
Kaz1-ORFB	FBgn0063923	32.0989	-2.62639	0.586568	-3.93201	8.42398e-05	0.0128798
Hr78	FBgn0015239	26.7301	2.37485	0.524599	3.91698	8.9664e-05	0.0133576
Hsp27	FBgn0001226	132.206	2.50668	0.559603	3.90755	9.32362e-05	0.0135426
Hsp26	FBgn0001225	275.72	2.70479	0.611571	3.89945	9.64097e-05	0.013662
CG9257	FBgn0032916	31.6268	2.26822	0.506653	3.84528	0.000120414	0.0166573
CG15098	FBgn0034398	50.1194	-2.17131	0.489034	-3.78564	0.000153311	0.0207149
Prx2	FBgn0040309	295.225	1.77029	0.38464	3.77051	0.000162916	0.0215123
Obp56a	FBgn0034468	31.9499	3.33286	0.803924	3.74769	0.000178468	0.0230421
Cpr78E	FBgn0037114	392.551	-6.82111	1.75318	-3.70819	0.000208749	0.0263659
CG30154	FBgn0050154	12.3371	-4.36172	1.10364	-3.66217	0.000250089	0.0309152
CG8192	FBgn0034030	14.7351	4.80992	1.22954	3.65171	0.000260496	0.0314105
TwdlL	FBgn0039437	25.1128	3.29793	0.816453	3.6474	0.000264908	0.0314105
CG14695	FBgn0037850	12.8867	4.30071	1.10341	3.60766	0.000308973	0.0359026
obst-A	FBgn0031097	1028.86	1.58545	0.35217	3.59329	0.000326529	0.0359077
Pect	FBgn0032482	40.6182	-2.17136	0.514409	-3.59901	0.000319429	0.0359077
CG4982	FBgn0036598	174.159	5.66465	1.49175	3.58281	0.000339918	0.0359077
CG33124	FBgn0053124	4.13084	5.5428	1.45738	3.5837	0.000338767	0.0359077
mlt	FBgn0265512	12.9777	-3.04988	0.761132	-3.58661	0.00033501	0.0359077
CG7465	FBgn0035551	204.304	3.05745	0.772355	3.54429	0.000393674	0.0403367
GNBP2	FBgn0040322	3.48758	-5.35392	1.42084	-3.54292	0.00039573	0.0403367
CG1572	FBgn0030309	109.015	-1.67381	0.384928	-3.51704	0.000436394	0.0437147
sut2	FBgn0028562	3.45476	-5.34526	1.43635	-3.49863	0.000467649	0.0460515
Hpd	FBgn0036992	324.573	2.53513	0.634394	3.49173	0.000479902	0.0464705
CG4267	FBgn0264979	17.3497	-2.38286	0.594564	-3.46953	0.000521367	0.0496581

## Sheet: apodeme_vs_Control_adjp0.05
Differential expression analysis: apodemes vs epidermal cells
geneName	FBgn	baseMean expression	log2FoldChange	lfcSE	stat	pvalue	padj
CG14795	FBgn0025393	197.802	8.95301	0.908963	9.49764	2.14696e-21	2.7597e-18
Tig	FBgn0011722	24.2061	6.23632	0.716999	8.2515	1.56421e-16	1.31263e-13
Tsp	FBgn0031850	48.1612	6.18202	0.591476	9.91083	3.73518e-23	1.2003e-19
Tsp42Ei	FBgn0033130	15.8484	6.16143	1.05221	5.55157	2.83121e-08	4.54905e-06
CG15546	FBgn0039807	11.8358	5.92298	0.805059	6.95971	3.40976e-12	1.09573e-09
sr	FBgn0003499	8.85774	5.83932	0.744324	7.4152	1.21438e-13	6.504e-11
NA	FBgn0263765	4.63819	5.48305	1.66156	3.10736	0.00188766	0.0347621
mthl8	FBgn0052475	4.24535	5.45153	0.688837	7.44955	9.36562e-14	5.47208e-11
w	FBgn0003996	17.9028	5.19906	0.676998	7.2069	5.72405e-13	2.45257e-10
CG4927	FBgn0034139	8.62497	5.03685	0.750255	6.287	3.23662e-10	8.00068e-08
aspr	FBgn0031089	258.665	4.65856	0.617727	7.02343	2.16494e-12	7.73005e-10
NimB2	FBgn0028543	3.51826	4.6453	1.02186	4.23278	2.3082e-05	0.00134065
sns	FBgn0024189	3.03504	4.55662	1.08991	3.88714	0.000101431	0.00374653
CG1441	FBgn0033464	13.5507	4.52627	0.785983	5.3516	8.71793e-08	1.21805e-05
BomBc3	FBgn0040582	5.33564	4.52607	0.94327	4.45903	8.23306e-06	0.000637517
Cyp28a5	FBgn0028940	54.8489	4.49208	0.436949	9.5482	1.31965e-21	2.12035e-18
CG13506	FBgn0034723	8.18286	4.47024	0.946553	4.38458	1.16209e-05	0.000820741
Tsp42Eh	FBgn0033129	2.14472	4.43332	0.90978	4.52123	6.14818e-06	0.000506595
pain	FBgn0060296	3.65469	4.42181	0.922437	4.44671	8.71961e-06	0.000667154
CG13982	FBgn0031811	2.54682	4.36097	0.925234	4.36752	1.25667e-05	0.00085036
Prip	FBgn0033635	3.99143	4.33878	1.15215	3.48808	0.000486499	0.0126971
Eglp4	FBgn0034885	25.053	4.32592	0.720775	5.55779	2.73204e-08	4.50226e-06
Gpo1	FBgn0022160	6.91365	4.29996	0.620185	6.41738	1.38641e-10	3.71269e-08
CG7432	FBgn0038727	2.91889	4.22113	1.13728	3.43022	0.000603085	0.0149654
CG10232	FBgn0039108	2.22544	4.18884	1.26669	3.05428	0.00225602	0.0403614
CG1146	FBgn0035346	15.5779	4.16361	0.589868	6.51605	7.21842e-11	2.01708e-08
CG44085	FBgn0264894	22.079	4.11254	0.613144	6.1854	6.19438e-10	1.32704e-07
Npc2f	FBgn0039154	1.92095	4.10952	1.04876	3.61332	0.000302298	0.0086873
NA	FBgn0263118	12.1707	4.08857	0.605892	6.21986	4.97591e-10	1.18445e-07
drm	FBgn0024244	27.2421	4.04283	0.512383	7.26572	3.71044e-13	1.70335e-10
Spn42De	FBgn0033115	4.94504	4.03385	0.77735	4.77758	1.77418e-06	0.000167686
AOX1	FBgn0267408	6.9669	4.01859	0.744888	4.96529	6.8597e-07	7.73461e-05
CG11893	FBgn0039316	4.93827	3.90267	0.817748	4.38114	1.1806e-05	0.000824752
NetB	FBgn0015774	2.37513	3.87946	1.16564	3.05365	0.00226079	0.0403614
Rbfox1	FBgn0052062	4.00357	3.85912	1.04353	3.3915	0.000695108	0.0165124
rho	FBgn0004635	5.00309	3.85082	0.79571	4.43732	9.10841e-06	0.000680694
Mst87F	FBgn0002862	6.06452	3.82379	0.634732	5.5201	3.38799e-08	5.31088e-06
Cpr47Eb	FBgn0033598	177.501	3.7285	0.489138	6.9684	3.20574e-12	1.08439e-09
RhoGEF3	FBgn0264707	2.61574	3.60017	0.906903	3.61689	0.000298159	0.00864072
hlk	FBgn0010482	4.47684	3.59393	0.783895	4.17649	2.96045e-05	0.00155958
CG9717	FBgn0039789	4.68098	3.56428	0.92407	3.51086	0.000446661	0.0118135
Tsp42Eg	FBgn0033128	8.77631	3.53639	0.620935	5.17992	2.21984e-07	2.69186e-05
CG14401	FBgn0032900	6.8957	3.5026	0.728707	4.36747	1.25695e-05	0.00085036
CG14567	FBgn0037126	30.1354	3.50157	0.951328	3.34435	0.000824769	0.018864
CG32373	FBgn0052373	9.41903	3.50127	1.05762	3.00795	0.00263013	0.0453187
jp	FBgn0032129	2.34518	3.46838	0.919854	3.42269	0.000620051	0.0152102
CG14995	FBgn0035497	24.638	3.46458	0.57641	5.45545	4.88477e-08	7.47486e-06
Nplp4	FBgn0040717	2.83736	3.44338	0.889058	3.51313	0.000442861	0.0117614
HDAC6	FBgn0026428	9.51517	3.403	0.666872	4.62308	3.78076e-06	0.000337485
alphaTub85E	FBgn0003886	18.0601	3.39064	0.89867	3.41687	0.000633448	0.0154211
CG31345	FBgn0051345	2.7777	3.38683	0.994475	3.08387	0.00204327	0.0372014
CG9297	FBgn0038181	4.40244	3.32987	0.74795	4.02416	5.71795e-05	0.00247826
fj	FBgn0000658	25.2455	3.23919	0.407694	7.16026	8.05263e-13	3.16843e-10
odd	FBgn0002985	7.96208	3.17283	0.642467	4.44043	8.97787e-06	0.000678832
CG33493	FBgn0053493	3.14877	3.12697	0.75318	3.72683	0.000193903	0.00639085
CG31869	FBgn0051869	1.88111	3.08176	0.860318	3.21016	0.00132662	0.0271535
alpha-Est7	FBgn0015575	23.0639	3.0628	0.420899	6.51654	7.19481e-11	2.01708e-08
CG44163	FBgn0265046	4.04956	3.04171	0.594981	4.57445	4.77471e-06	0.000409161
D	FBgn0000411	5.14971	3.0175	0.707014	3.81533	0.000135999	0.00469926
CG31436	FBgn0051436	10.7058	2.98726	0.545997	4.88512	1.03365e-06	0.000110721
Coq8	FBgn0052649	11.5436	2.9707	0.509082	5.20681	1.92111e-07	2.46939e-05
form3	FBgn0053556	54.814	2.96733	0.490199	5.40052	6.64484e-08	9.706e-06
CG6023	FBgn0030912	3.37206	2.84541	0.834801	3.02516	0.00248499	0.0432819
Strn-Mlck	FBgn0265045	4.82632	2.8358	0.618713	4.06618	4.77895e-05	0.00219388
mim	FBgn0053558	6.93668	2.81635	0.763129	3.2712	0.00107092	0.0228664
Mlp84B	FBgn0014863	19.8636	2.806	0.599008	4.1502	3.32181e-05	0.00169439
Act87E	FBgn0000046	11.6864	2.79838	0.690695	3.58824	0.000332912	0.00942813
sob	FBgn0004892	5.6179	2.75412	0.521365	4.66874	3.03059e-06	0.000278252
CG44245	FBgn0265180	11.9311	2.74252	0.58598	4.13414	3.56294e-05	0.00176592
dpy	FBgn0053196	2174.39	2.73837	0.468008	5.16737	2.37415e-07	2.82567e-05
CG42675	FBgn0261561	16.6304	2.70112	0.482491	4.93506	8.01271e-07	8.87891e-05
kdn	FBgn0261955	4.53989	2.63195	0.585577	3.94816	7.87557e-05	0.00306765
Fbxl7	FBgn0038385	6.01035	2.62578	0.558848	4.12595	3.69213e-05	0.0018114
cpo	FBgn0263995	8.28238	2.61064	0.524017	4.37131	1.23504e-05	0.00085036
CG13117	FBgn0032140	24.2709	2.59713	0.535146	4.25516	2.08902e-05	0.00125478
CG8369	FBgn0040532	23.5215	2.59462	0.573636	3.96526	7.33163e-05	0.00292163
flap	FBgn0034693	81.5771	2.56682	0.372449	6.03256	1.6138e-09	3.24122e-07
Lmpt	FBgn0261565	81.772	2.56349	0.415903	5.39427	6.88039e-08	9.82672e-06
Rdh1	FBgn0033205	3.33336	2.53787	0.56249	3.94295	8.04842e-05	0.0031161
Nuak	FBgn0262617	5.82317	2.53416	0.525686	4.21194	2.53184e-05	0.00139684
tau	FBgn0266579	7.35062	2.53033	0.562692	3.92814	8.56054e-05	0.00325554
sls	FBgn0086906	66.1402	2.52642	0.455287	4.84621	1.25841e-06	0.000124427
CG30196	FBgn0050196	2.82605	2.49958	0.639355	3.40903	0.000651941	0.015693
CG31370	FBgn0051370	6.49896	2.49854	0.496464	4.38812	1.14333e-05	0.000820741
chrb	FBgn0036165	18.4421	2.44805	0.405106	5.25308	1.49581e-07	1.96195e-05
how	FBgn0264491	69.6383	2.4404	0.43924	4.82743	1.38304e-06	0.000134679
Sarm	FBgn0262579	21.8283	2.41799	0.452025	4.64131	3.46214e-06	0.000313396
Argk1	FBgn0000116	44.035	2.39682	0.513674	4.04308	5.27543e-05	0.00236312
Rac2	FBgn0014011	10.9006	2.3881	0.4682	4.41714	1.00017e-05	0.000730466
Ndae1	FBgn0259111	17.334	2.37541	0.5196	3.95575	7.6294e-05	0.00300823
up	FBgn0004169	18.1045	2.37202	0.611303	3.3568	0.000788515	0.0182294
inc	FBgn0025394	50.6762	2.3399	0.471149	4.28719	1.80951e-05	0.00114876
CG8086	FBgn0032010	39.4156	2.32526	0.469766	4.26863	1.96681e-05	0.00119252
GstS1	FBgn0010226	41.0353	2.30538	0.569523	3.48605	0.000490215	0.0127041
CG42808	FBgn0261990	507.875	2.29914	0.462417	4.28	1.86891e-05	0.00116162
CG9338	FBgn0032899	77.7218	2.293	0.380765	5.18166	2.19914e-07	2.69186e-05
Lrt	FBgn0034540	12.3043	2.29278	0.500994	3.93772	8.22594e-05	0.00316575
Inos	FBgn0025885	16.1851	2.28915	0.60426	3.25879	0.00111889	0.0236549
CG14879	FBgn0038419	13.7803	2.26095	0.544499	3.56466	0.000364323	0.0101364
CG32982	FBgn0052982	15.8515	2.2529	0.36673	5.27064	1.35947e-07	1.82028e-05
CG5504	FBgn0002174	3.87928	2.2498	0.534685	3.60922	0.000307118	0.00877265
Pif1A	FBgn0261015	22.9684	2.24918	0.451182	4.27584	1.90418e-05	0.00116554
Atat	FBgn0035989	15.5228	2.24633	0.457653	4.20914	2.56341e-05	0.00139684
zfh2	FBgn0004607	7.4727	2.24434	0.497142	3.87081	0.000108476	0.00393477
CG43897	FBgn0264489	9.01758	2.24432	0.606285	3.17396	0.00150374	0.0299212
alphaTub84B	FBgn0003884	2325.28	2.2277	0.396528	4.81101	1.50172e-06	0.000144053
Cbs	FBgn0031148	4.52082	2.22332	0.555289	3.42762	0.000608888	0.0150466
CG7945	FBgn0036505	16.408	2.22106	0.381907	4.97782	6.43035e-07	7.51415e-05
CG32066	FBgn0052066	6.26786	2.1616	0.508293	3.62312	0.000291073	0.00858131
shot	FBgn0013733	299.832	2.14035	0.366537	4.96635	6.82238e-07	7.73461e-05
CG32170	FBgn0052170	16.7592	2.13737	0.501533	3.62362	0.000290509	0.00858131
CG13124	FBgn0032156	87.5535	2.10242	0.231311	7.70575	1.3008e-14	8.36026e-12
Rexo5	FBgn0286051	3.93721	2.07084	0.480304	3.64528	0.000267099	0.00804593
Pif1B	FBgn0046874	24.0993	2.03326	0.390717	4.3849	1.16037e-05	0.000820741
Cyp4p1	FBgn0015037	28.6206	2.02203	0.505513	3.36694	0.000760078	0.0178939
Lsd-2	FBgn0030608	19.3074	2.016	0.36742	4.61596	3.91284e-06	0.00034449
pigs	FBgn0029881	16.2566	2.00296	0.435215	3.86696	0.0001102	0.00393477
CG46339	FBgn0285963	12.039	1.99125	0.373505	4.47452	7.65832e-06	0.000600244
Mbs	FBgn0005536	20.1613	1.98671	0.535021	3.11523	0.00183803	0.0341417
CG9815	FBgn0034861	4.74578	1.97172	0.555113	2.97546	0.00292549	0.0493495
CG30460	FBgn0050460	38.5604	1.96131	0.292298	5.61518	1.96355e-08	3.41074e-06
betaTub56D	FBgn0284243	1673.74	1.96109	0.30736	5.33932	9.32955e-08	1.27577e-05
Spn55B	FBgn0028983	12.8522	1.95681	0.516691	3.16787	0.00153563	0.030324
if	FBgn0001250	43.5922	1.95462	0.439351	3.72053	0.000198807	0.00651904
Wsck	FBgn0046685	5.50097	1.9517	0.420529	3.88011	0.00010441	0.00383453
CCT3	FBgn0015019	39.7281	1.94843	0.378836	4.29852	1.7194e-05	0.00110506
CG15673	FBgn0034639	25.9896	1.93893	0.516411	3.13497	0.00171873	0.0328758
CG18622	FBgn0038460	29.7438	1.9275	0.403669	3.98221	6.82762e-05	0.00279498
CG13101	FBgn0032084	5.28666	1.92513	0.477392	3.36229	0.000772989	0.0181314
CG12746	FBgn0037341	13.5559	1.91733	0.495164	3.22585	0.00125598	0.0261924
CG2145	FBgn0030251	26.0412	1.9162	0.390765	4.0848	4.41155e-05	0.00206957
Spn28Dc	FBgn0031973	7.9852	1.91551	0.449343	3.55076	0.000384114	0.0105051
CG17121	FBgn0039043	20.777	1.90466	0.39171	4.04549	5.22142e-05	0.00236312
CG12290	FBgn0039419	14.386	1.90383	0.517439	3.0609	0.00220669	0.0398071
bt	FBgn0005666	96.5464	1.90157	0.445217	3.55235	0.000381807	0.0104866
ringer	FBgn0266417	19.1139	1.88819	0.368779	4.25238	2.11512e-05	0.00125869
Scgdelta	FBgn0025391	27.4284	1.88811	0.321303	4.88047	1.05833e-06	0.000111506
Eogt	FBgn0264672	51.5368	1.87843	0.33266	4.68474	2.80313e-06	0.000261097
CG17104	FBgn0040496	47.4372	1.86492	0.435505	3.54743	0.000389009	0.0105939
E(spl)mbeta-HLH	FBgn0002733	11.8113	1.85579	0.490546	3.13077	0.00174346	0.0331515
CG8468	FBgn0033913	13.4642	1.85425	0.34705	4.42083	9.83248e-06	0.00072636
Mhc	FBgn0264695	32.274	1.8271	0.487531	3.0913	0.00199282	0.0364896
su(w[a])	FBgn0003638	3.46815	1.81195	0.487519	3.0603	0.00221116	0.0398071
Chd64	FBgn0035499	376.187	1.81174	0.273785	5.44858	5.07741e-08	7.58896e-06
CG8740	FBgn0027585	27.6564	1.80951	0.361239	4.12334	3.73414e-05	0.00181813
CCT8	FBgn0284436	38.0422	1.79851	0.350236	4.22147	2.42713e-05	0.00139255
Unc-76	FBgn0040395	11.7807	1.79722	0.407869	3.62181	0.000292546	0.00858535
CG13917	FBgn0035237	13.176	1.78587	0.38836	3.77452	0.000160317	0.00533865
Dg	FBgn0034072	7.22253	1.77255	0.345103	4.20904	2.5646e-05	0.00139684
Act57B	FBgn0000044	155.262	1.76337	0.439937	3.28086	0.00103493	0.0223204
Dbp45A	FBgn0010220	4.64343	1.74611	0.451353	3.15964	0.00157966	0.0309151
Tg	FBgn0031975	12.7587	1.72769	0.419847	3.35287	0.000799777	0.0183577
ena	FBgn0000578	12.32	1.72679	0.463978	3.03201	0.00242931	0.0426037
CG34417	FBgn0085446	348.136	1.72456	0.331885	4.23208	2.31541e-05	0.00134065
wdp	FBgn0034718	30.6594	1.72414	0.342629	4.09814	4.1649e-05	0.00196822
parvin	FBgn0052528	25.3715	1.72202	0.311393	4.50241	6.71881e-06	0.000546605
Ras64B	FBgn0003206	66.0706	1.71836	0.351642	3.97666	6.98901e-05	0.0028074
alpha-Est9	FBgn0015577	24.152	1.69412	0.329653	4.16837	3.06786e-05	0.00159009
CCT6	FBgn0027329	42.4933	1.69025	0.376704	3.63746	0.000275339	0.00819261
sty	FBgn0014388	6.61582	1.68572	0.394667	3.46043	0.000539323	0.0139206
rgn	FBgn0261258	29.8187	1.68431	0.41974	3.25036	0.00115257	0.0242077
Cyp9c1	FBgn0015040	20.8645	1.67966	0.359975	3.77711	0.000158657	0.00531089
CG3655	FBgn0040397	7.41004	1.65903	0.409144	3.27277	0.001065	0.0228617
CG12056	FBgn0030099	4.59293	1.64867	0.443242	2.99762	0.00272099	0.0467588
kraken	FBgn0020545	11.5357	1.64639	0.371065	3.57455	0.000350834	0.00988953
Targ2	FBgn0053056	30.869	1.62882	0.36476	3.58818	0.000332999	0.00942813
Cpr67B	FBgn0035985	1149.65	1.5815	0.289999	4.35002	1.36127e-05	0.00091134
CCT7	FBgn0037632	38.8365	1.57474	0.30253	4.14747	3.36169e-05	0.00170123
CCT2	FBgn0030086	41.397	1.57159	0.255645	4.8958	9.79074e-07	0.000106653
CCT1	FBgn0003676	40.6734	1.56657	0.361259	3.45064	0.000559265	0.0142071
Hydr2	FBgn0014906	19.8043	1.53827	0.33311	3.65724	0.000254943	0.00782772
Tsp42Ea	FBgn0029508	44.3755	1.53414	0.34434	3.52599	0.000421899	0.0113162
kay	FBgn0001297	51.501	1.5325	0.375957	3.2251	0.00125929	0.0261924
CG34325	FBgn0085354	82.0033	1.52355	0.299976	4.01217	6.01628e-05	0.00254386
CG4511	FBgn0037843	47.1512	1.52203	0.300568	3.9992	6.35569e-05	0.00264961
CG8778	FBgn0033761	7.31751	1.51108	0.398733	2.98716	0.00281578	0.0478757
CG8547	FBgn0033919	76.4761	1.49843	0.322505	3.65398	0.000258204	0.00782772
CG14830	FBgn0035755	72.9353	1.4836	0.276315	4.21112	2.54105e-05	0.00139684
CaBP1	FBgn0025678	40.5797	1.48272	0.3297	3.5266	0.000420933	0.0113162
Unc-115a	FBgn0051352	14.3991	1.4668	0.309597	3.70417	0.000212086	0.00684962
Tre1	FBgn0046687	13.8169	1.46624	0.385801	2.97106	0.00296775	0.0498009
GlnRS	FBgn0027090	10.205	1.46278	0.364633	3.13407	0.00172402	0.0328791
mt:ATPase8	FBgn0013673	31.9646	1.45792	0.356115	3.19536	0.00139656	0.0281677
CCT5	FBgn0010621	56.8169	1.45476	0.289001	3.92651	8.61885e-05	0.00325843
CCT4	FBgn0032444	58.0506	1.44398	0.262273	4.28552	1.82315e-05	0.00114876
PrBP	FBgn0032059	70.6333	1.44383	0.288889	3.89019	0.000100165	0.00372117
beta-Spec	FBgn0250788	34.381	1.41426	0.252787	4.3288	1.49926e-05	0.000983236
Act42A	FBgn0000043	116.156	1.40544	0.311068	3.48939	0.000484121	0.0126971
raw	FBgn0003209	24.171	1.38576	0.294684	3.61663	0.000298466	0.00864072
rhea	FBgn0260442	44.0941	1.37249	0.343559	3.06348	0.00218777	0.039608
Sdb	FBgn0050069	192.252	1.37199	0.286512	3.67171	0.000240936	0.00759066
UQCR-C2	FBgn0250814	35.9974	1.37183	0.249397	4.21752	2.47006e-05	0.00139255
CG10737	FBgn0034420	31.4688	1.3563	0.32837	3.15589	0.00160011	0.0311634
CG32137	FBgn0052137	42.09	1.34045	0.279266	3.65406	0.000258125	0.00782772
Sp7	FBgn0037515	17.7205	1.32753	0.318931	3.1591	0.00158255	0.0309151
qsm	FBgn0028622	87.6321	1.31866	0.292611	3.41292	0.000642708	0.0155875
CG5554	FBgn0034914	20.0357	1.31206	0.297775	3.33156	0.000863593	0.0195108
CG6028	FBgn0038924	63.3674	1.305	0.23546	4.18331	2.87295e-05	0.00152625
CG9436	FBgn0033101	26.7128	1.30482	0.272056	3.61991	0.000294701	0.00860928
Akr1B	FBgn0086254	24.0268	1.30188	0.246856	3.97752	6.96375e-05	0.0028074
stv	FBgn0086708	25.0723	1.28164	0.299032	3.21584	0.00130065	0.0267925
yellow-b	FBgn0032601	72.5209	1.27832	0.298619	3.20917	0.00133117	0.02716
CD98hc	FBgn0037533	31.0098	1.27723	0.27805	3.44265	0.00057604	0.0145185
Trxr1	FBgn0020653	58.216	1.27301	0.235765	4.04222	5.29468e-05	0.00236312
mys	FBgn0004657	64.4382	1.26949	0.303683	3.12658	0.00176853	0.033529
mgr	FBgn0264694	19.602	1.23399	0.279321	3.2722	0.00106714	0.0228617
pyd	FBgn0262614	23.5644	1.23334	0.264274	3.45602	0.000548216	0.0140153
Gs1l	FBgn0019982	10.4176	1.23282	0.283725	3.21726	0.00129421	0.0267456
Stt3A	FBgn0031149	53.0936	1.22513	0.214599	4.21776	2.46746e-05	0.00139255
Orp8	FBgn0261550	13.2628	1.21929	0.282856	3.17931	0.00147626	0.0294951
DCTN3-p24	FBgn0010622	20.1825	1.18462	0.24647	3.508	0.000451494	0.0118924
AnxB11	FBgn0030749	39.8012	1.175	0.265359	3.22206	0.00127274	0.0263867
flr	FBgn0260049	24.0154	1.16551	0.259051	3.26386	0.00109907	0.0233899
Cht2	FBgn0022702	52.1542	1.14554	0.248833	3.31766	0.000907756	0.0201874
CG10359	FBgn0035452	113.871	1.14054	0.231706	3.54132	0.000398135	0.0107967
Imp	FBgn0285926	63.1406	1.12998	0.260221	3.11266	0.00185412	0.0343412
CG7656	FBgn0036516	11.5095	1.1245	0.258088	3.11717	0.00182599	0.0340164
Msr-110	FBgn0015766	305.091	1.11998	0.245882	3.25353	0.0011398	0.0240181
Fkbp14	FBgn0010470	36.2461	1.10786	0.220834	3.56766	0.000360186	0.0100648
Act5C	FBgn0000042	1226.64	1.09757	0.245388	3.16874	0.00153103	0.030324
Idgf4	FBgn0026415	93.1506	1.0953	0.25483	3.04243	0.00234677	0.041436
chinmo	FBgn0086758	41.8283	1.09079	0.241073	3.19731	0.00138715	0.0281236
Fas3	FBgn0000636	56.5863	1.08741	0.209148	3.66921	0.0002433	0.00762381
PyK	FBgn0267385	111.713	1.06812	0.222783	3.35805	0.000784937	0.0182122
UQCR-C1	FBgn0038271	56.8452	1.0454	0.203127	3.57117	0.000355389	0.00997416
Gel	FBgn0010225	25.0922	1.04141	0.232939	3.09701	0.00195486	0.0358968
scrib	FBgn0263289	42.116	1.02361	0.233288	3.01606	0.00256083	0.0442431
Arp3	FBgn0262716	46.245	0.989868	0.170288	3.93373	8.36376e-05	0.00319964
CG10527	FBgn0034583	261.397	0.97329	0.215153	3.03639	0.0023943	0.0421594
Nrg	FBgn0264975	137.412	0.962223	0.203116	3.16185	0.00156771	0.0308124
Clic	FBgn0030529	105.42	0.946067	0.163355	3.83255	0.000126824	0.00445407
CG7920	FBgn0039737	42.6301	0.933156	0.161065	3.80687	0.000140735	0.00481117
Baldspot	FBgn0260960	61.1185	0.918648	0.183489	3.26257	0.00110405	0.0234183
CG40045	FBgn0058045	115.846	-0.84643	0.167638	-3.14027	0.00168789	0.0323824
Sumo	FBgn0264922	151.966	-0.875712	0.172084	-3.2293	0.00124094	0.0259788
Atf6	FBgn0033010	35.4621	-0.881677	0.16835	-3.33637	0.000848792	0.0192763
CG5532	FBgn0034902	98.5814	-0.969043	0.188395	-3.44511	0.000570826	0.0144437
CG40160	FBgn0058160	82.8388	-1.00452	0.204054	-3.3546	0.00079479	0.0183087
RpL18	FBgn0035753	807.851	-1.00638	0.207873	-3.30194	0.0009602	0.0211343
RpS14b	FBgn0004404	445.045	-1.04278	0.228193	-3.16739	0.00153814	0.030324
CG3337	FBgn0038871	14.7656	-1.05235	0.229031	-3.19761	0.00138572	0.0281236
Maf1	FBgn0267861	58.0314	-1.07451	0.224681	-3.35813	0.000784717	0.0182122
RNASEK	FBgn0262116	319.327	-1.08387	0.193212	-3.95352	7.70114e-05	0.003018
Yeti	FBgn0267398	63.221	-1.08396	0.214608	-3.55982	0.000371113	0.0102808
RpL36A	FBgn0031980	1222.04	-1.08513	0.253175	-3.02216	0.00250978	0.043478
RpL36	FBgn0002579	1389.54	-1.10141	0.257996	-3.02876	0.00245558	0.0428858
RpL15	FBgn0028697	3016.29	-1.10177	0.235206	-3.32378	0.000888065	0.0199566
RpS19a	FBgn0010412	1086.92	-1.11992	0.229382	-3.48727	0.000487971	0.0126971
RpL13A	FBgn0037351	1909.42	-1.12428	0.260405	-3.08859	0.00201111	0.0367199
RpS13	FBgn0010265	1592.52	-1.15127	0.250754	-3.31509	0.000916141	0.0203036
RpS15	FBgn0034138	2015.36	-1.15462	0.244802	-3.40938	0.000651103	0.015693
eEF5	FBgn0285952	1964.6	-1.16184	0.233008	-3.61291	0.000302778	0.0086873
RpL5	FBgn0064225	2771.54	-1.16316	0.26768	-3.14989	0.00163333	0.0316187
RpL34a	FBgn0039406	252.118	-1.17122	0.250665	-3.39585	0.000684169	0.0163463
Oda	FBgn0014184	418.041	-1.18644	0.19256	-4.4996	6.8081e-06	0.000546946
CG17059	FBgn0040754	14.9924	-1.20342	0.251075	-3.51857	0.000433886	0.0115709
RpL28	FBgn0035422	1950.52	-1.21252	0.26474	-3.37131	0.000748123	0.0176771
CG34159	FBgn0085188	54.128	-1.22265	0.296091	-3.04854	0.00229954	0.0409394
Ufc1	FBgn0034061	89.8261	-1.22483	0.302056	-2.99559	0.00273918	0.0469458
Spase12	FBgn0040623	155.077	-1.22519	0.302714	-2.99023	0.00278766	0.0475233
RpS27A	FBgn0003942	2758.08	-1.2408	0.308994	-2.97998	0.00288265	0.0488834
RpS28b	FBgn0030136	1069.13	-1.25611	0.257185	-3.63984	0.00027281	0.00815512
RpL40	FBgn0003941	2641.42	-1.27426	0.275894	-3.45879	0.000542606	0.0139493
RpS12	FBgn0286213	2214.29	-1.30397	0.269243	-3.65459	0.000257593	0.00782772
Cpr57A	FBgn0034517	654.471	-1.30605	0.265762	-3.71027	0.000207035	0.00672027
CG17996	FBgn0032595	22.9363	-1.31064	0.270649	-3.66025	0.000251965	0.00778547
Grx1	FBgn0036820	44.4329	-1.31582	0.247531	-4.02303	5.74545e-05	0.00247826
l(2)k14505	FBgn0021856	12.5695	-1.33196	0.33469	-3.02356	0.00249817	0.0433939
RpS27	FBgn0039300	1111.79	-1.34403	0.25413	-4.02955	5.58838e-05	0.00246124
Pbgs	FBgn0036271	106.834	-1.36163	0.331045	-3.14648	0.0016525	0.0318214
RpS25	FBgn0086472	4160.45	-1.36887	0.259117	-4.04784	5.16927e-05	0.00235623
Ufm1	FBgn0085220	123.09	-1.37232	0.34712	-3.03158	0.00243279	0.0426037
Cpr78Ca	FBgn0037067	169.203	-1.38122	0.33291	-3.18772	0.00143399	0.0288009
CG5446	FBgn0032429	21.7173	-1.38246	0.322725	-3.29215	0.00099426	0.0217351
Tsp66E	FBgn0035936	111.098	-1.38502	0.30984	-3.43731	0.000587522	0.0146369
RpL29	FBgn0016726	919.384	-1.3973	0.254483	-4.23327	2.30313e-05	0.00134065
CG13255	FBgn0040636	98.5372	-1.40712	0.320586	-3.39105	0.000696259	0.0165124
RpS24	FBgn0261596	1387.73	-1.4284	0.272287	-4.0707	4.68712e-05	0.0021672
Gasp	FBgn0026077	1424.27	-1.43969	0.270878	-4.13355	3.57195e-05	0.00176592
RpS15Ab	FBgn0033555	78.7313	-1.45386	0.342964	-3.30607	0.000946154	0.0208967
CG8860	FBgn0033691	153.48	-1.45581	0.363565	-3.1241	0.0017835	0.0336851
CG7970	FBgn0035252	51.8427	-1.47007	0.253492	-4.53692	5.70818e-06	0.000476447
RpS21	FBgn0015521	799.992	-1.47036	0.256808	-4.47947	7.48286e-06	0.000593733
CG43051	FBgn0262353	31.9718	-1.47558	0.352196	-3.28107	0.00103413	0.0223204
RpS29	FBgn0261599	3146.03	-1.49138	0.319783	-3.66306	0.000249224	0.007738
CG42662	FBgn0261538	115.347	-1.50454	0.310337	-3.81694	0.000135119	0.00469409
CG17721	FBgn0037885	9.88988	-1.50569	0.379694	-3.12276	0.00179164	0.0336851
RpL39	FBgn0023170	973.554	-1.51738	0.25969	-4.61083	4.01072e-06	0.000348336
Cyp4e2	FBgn0014469	54.2678	-1.54909	0.401985	-3.05756	0.00223148	0.0400608
RpL37A	FBgn0261608	1959.48	-1.56867	0.313801	-3.97919	6.91496e-05	0.0028074
Sting	FBgn0033453	9.09186	-1.58562	0.405898	-3.11807	0.00182039	0.0340106
CG14818	FBgn0026088	57.4779	-1.59238	0.310308	-4.10038	4.12466e-05	0.00196365
Lcp65Ab2	FBgn0020643	170462	-1.66231	0.42224	-3.17902	0.00147774	0.0294951
MED27	FBgn0037359	11.0201	-1.68041	0.447074	-3.04292	0.00234296	0.041436
CG30197	FBgn0050197	243.175	-1.69804	0.347622	-3.9642	7.3643e-05	0.00292163
CG31997	FBgn0051997	1193.19	-1.71114	0.237877	-5.84816	4.97052e-09	9.1273e-07
pr	FBgn0003141	94.0152	-1.71646	0.286556	-4.87327	1.09766e-06	0.000113785
NA	FBgn0267505	108571	-1.72071	0.457115	-3.06424	0.00218221	0.039608
Lcp4	FBgn0002535	387174	-1.73205	0.4488	-3.14627	0.0016537	0.0318214
CG16799	FBgn0034538	21.2139	-1.73276	0.36219	-3.90061	9.59505e-05	0.00358531
Sec61gamma	FBgn0031049	242.217	-1.7507	0.41599	-3.43928	0.000583274	0.0146369
CG31955	FBgn0051955	24.5528	-1.75871	0.332183	-4.33107	1.48385e-05	0.000983164
NA	FBgn0263507	10.2507	-1.78571	0.366274	-4.00169	6.28917e-05	0.00264186
Josd	FBgn0029853	8.08907	-1.78992	0.437528	-3.3596	0.000780557	0.0182122
NA	FBgn0264821	5.12184	-1.79664	0.472977	-3.12202	0.00179616	0.0336851
Pcd	FBgn0024841	356.999	-1.79925	0.231915	-6.37843	1.78912e-10	4.59948e-08
CG5039	FBgn0039356	4.52793	-1.82535	0.453501	-3.31939	0.000902137	0.0201321
RpL27A	FBgn0285948	1943.5	-1.83159	0.244087	-6.19283	5.90928e-10	1.30962e-07
RpL38	FBgn0040007	2149.89	-1.84534	0.26816	-5.68819	1.28389e-08	2.29211e-06
Megf8	FBgn0031981	12.9355	-1.86622	0.339601	-4.55304	5.28755e-06	0.000447145
Lst	FBgn0034140	738.26	-1.86832	0.420862	-3.67892	0.000234224	0.00745228
CG8492	FBgn0035813	124.112	-1.87774	0.372374	-4.18327	2.87345e-05	0.00152625
EbpIII	FBgn0011695	180.003	-1.88177	0.47471	-3.28994	0.00100207	0.0218315
hui	FBgn0033968	1867.97	-1.89706	0.45881	-3.43729	0.00058757	0.0146369
RpLP1	FBgn0002593	4476.3	-1.9041	0.304833	-5.19661	2.0296e-07	2.55769e-05
CG2816	FBgn0031564	20.1369	-1.92556	0.384896	-4.1714	3.02737e-05	0.00158186
NA	FBgn0267507	4113.38	-1.95858	0.490998	-3.33725	0.000846124	0.0192763
Saysd1	FBgn0039291	14.7319	-1.95981	0.379726	-4.31839	1.57173e-05	0.00102035
NA	FBgn0019661	77.4249	-2.00714	0.524902	-3.21419	0.00130811	0.0268602
RpLP2	FBgn0003274	3243.64	-2.01997	0.287152	-5.9201	3.21737e-09	6.26608e-07
CG4594	FBgn0032161	4.84831	-2.02438	0.44063	-3.86804	0.000109712	0.00393477
Cht10	FBgn0250907	123.083	-2.11559	0.545367	-3.29244	0.000993214	0.0217351
MsrA	FBgn0000565	184.832	-2.12151	0.540824	-3.33105	0.000865192	0.0195108
Srx	FBgn0030876	29.3699	-2.12512	0.4482	-4.02748	5.63775e-05	0.00246489
NA	FBgn0267910	5488.74	-2.15964	0.296173	-6.21139	5.25194e-10	1.20551e-07
NA	FBgn0013688	1376.64	-2.16515	0.459542	-4.0152	5.93945e-05	0.002528
CG17738	FBgn0038009	3702.6	-2.17378	0.525809	-3.52557	0.000422574	0.0113162
CG2211	FBgn0035211	4.48517	-2.17446	0.491782	-3.77089	0.000162664	0.00538888
Cyp9b2	FBgn0015039	12.7616	-2.17746	0.537558	-3.45537	0.000549534	0.0140153
CG13018	FBgn0040751	5.38004	-2.25772	0.63659	-3.0439	0.0023353	0.041436
NA	FBgn0265254	4.04784	-2.26199	0.567817	-3.4201	0.000625977	0.0152972
CG9877	FBgn0034819	3997.66	-2.29267	0.555141	-3.55345	0.000380219	0.0104866
NA	FBgn0058469	669.882	-2.3621	0.41949	-4.86805	1.12707e-06	0.000114979
Hsp27	FBgn0001226	9.0223	-2.47996	0.72668	-2.97237	0.00295513	0.0497189
gfzf	FBgn0250732	36.6485	-2.48012	0.581391	-3.71543	0.00020286	0.00661819
CG34115	FBgn0083951	8.40161	-2.52138	0.688998	-3.19505	0.00139809	0.0281677
CG7695	FBgn0038631	4.34383	-2.64244	0.565822	-4.10455	4.05108e-05	0.00194301
CG6770	FBgn0032400	658.963	-2.64967	0.782255	-2.97815	0.00289996	0.0490476
Cpr60D	FBgn0050163	1134.17	-2.68764	0.330918	-7.15478	8.38078e-13	3.16843e-10
CG14598	FBgn0037503	34.0246	-2.73807	0.587367	-4.11679	3.8419e-05	0.00185653
CG11668	FBgn0038113	15.4954	-2.74268	0.607757	-3.98627	6.71197e-05	0.00276525
Pcp	FBgn0003046	1664.2	-2.76021	0.660636	-3.69373	0.000220987	0.00706609
Naglu	FBgn0014417	4.44142	-2.86134	0.741637	-3.42666	0.000611043	0.0150466
CG5687	FBgn0035293	11.126	-2.94464	0.613418	-4.27872	1.87969e-05	0.00116162
CG34215	FBgn0085244	3.13431	-2.97031	0.840417	-3.15356	0.00161292	0.031318
ush	FBgn0003963	3.22072	-2.99462	0.724039	-3.69402	0.000220733	0.00706609
NA	FBgn0266223	16.0003	-3.1092	0.410892	-6.78816	1.13574e-11	3.47591e-09
tut	FBgn0052364	3.16219	-3.13885	0.720834	-3.91054	9.20891e-05	0.00346115
CG31102	FBgn0051102	6.29323	-3.19822	0.875205	-3.28863	0.00100676	0.0218596
CG42335	FBgn0259237	2.30305	-3.24033	0.794258	-3.6768	0.000236175	0.00747733
CG13230	FBgn0040764	2884.17	-3.39445	1.027	-2.99363	0.00275683	0.0471227
CG40198	FBgn0058198	1313.81	-3.43404	0.937217	-3.32265	0.000891677	0.019968
sosie	FBgn0039232	3.21762	-3.55857	0.882902	-3.6681	0.000244361	0.00762381
Cpr65Ea	FBgn0035735	6.63223	-3.56861	0.812575	-3.99792	6.39007e-05	0.00264961
bru3	FBgn0264001	6.92096	-3.68698	0.886932	-3.79621	0.000146928	0.00497002
Mst27D	FBgn0051907	8.54211	-3.68706	0.879963	-3.82637	0.000130048	0.00454249
CG7201	FBgn0035865	2.56279	-3.68959	1.08379	-3.10908	0.0018767	0.0346597
CG30345	FBgn0050345	18.9093	-3.69909	0.457731	-7.38226	1.55622e-13	7.6937e-11
CG34305	FBgn0085334	2148.22	-3.72495	0.347152	-9.80824	1.03764e-22	2.22297e-19
CG8008	FBgn0033387	2.23534	-3.78265	0.908158	-3.81283	0.000137387	0.00472185
CG17107	FBgn0032281	2910.42	-3.80155	0.828103	-4.20424	2.61958e-05	0.0014148
Ubx	FBgn0003944	142.662	-3.83139	0.400876	-8.75929	1.96482e-18	2.10465e-15
CG42500	FBgn0260226	37538.4	-3.97574	0.949237	-3.85125	0.000117518	0.00417286
CG34353	FBgn0085382	2.10415	-4.07895	1.20411	-3.12176	0.00179773	0.0336851
fon	FBgn0032773	2.05285	-4.09015	0.996807	-3.78223	0.000155429	0.00523008
CG14258	FBgn0039482	3804.67	-4.13877	0.68104	-5.60726	2.05552e-08	3.47653e-06
CG43886	FBgn0264478	2.63606	-4.24073	1.03141	-3.80135	0.00014391	0.0048937
Oat	FBgn0022774	3.33684	-4.31985	1.03314	-3.87156	0.000108139	0.00393477
CG17105	FBgn0032280	23345.1	-4.36032	0.972356	-4.15519	3.25023e-05	0.00167114
CG31875	FBgn0051875	2.90724	-4.38482	0.982973	-4.13523	3.54601e-05	0.00176592
CG30380	FBgn0050380	3.59661	-4.46363	1.02834	-4.02943	5.59112e-05	0.00246124
Edg78E	FBgn0000551	9.7886	-4.70029	0.715461	-6.12234	9.22107e-10	1.91174e-07
TwdlO	FBgn0039438	1229.98	-4.71465	1.07654	-4.08219	4.46125e-05	0.00207772
Nha1	FBgn0031865	2.13919	-4.77296	1.10776	-4.01977	5.82539e-05	0.00249599
CG7203	FBgn0031942	2.32447	-4.89123	1.19045	-3.83992	0.000123074	0.00434612
TwdlN	FBgn0039441	9.67067	-4.9828	1.3707	-3.40177	0.000669509	0.0160557
NA	FBgn0019660	18.7357	-4.98615	0.790629	-5.90182	3.59511e-09	6.79582e-07
CG44215	FBgn0265146	1358.7	-5.02712	0.609526	-7.72259	1.13991e-14	8.14025e-12
CG14854	FBgn0038238	2.77732	-5.06835	0.976449	-4.86288	1.1569e-06	0.000116178
TwdlP	FBgn0039435	1406.69	-5.36684	1.38478	-3.64451	0.000267906	0.00804593
Lcp9	FBgn0025578	13902.8	-6.26719	0.721196	-8.24629	1.63389e-16	1.31263e-13
NA	FBgn0267111	7.30653	-6.26899	1.53764	-3.8689	0.000109327	0.00393477
NA	FBgn0085802	23851.9	-18.1974	1.03152	-17.3311	2.74065e-67	1.76142e-63
