# Supplementary material for: Dendrite intercalation between epidermal cells tunes nociceptor sensitivity to mechanical stimuli in Drosophila larvae
Source: PLoS Genet. 2024 Apr 25;20(4):e1011237. doi: 10.1371/journal.pgen.1011237 (PMC11075839; doi:10.1371/journal.pgen.1011237)
Supplement: S1 Data — Details of data analysis including tests of normality, statistical analysis, and post-hoc tests are provided. (XLSX) [file pgen.1011237.s012.xlsx]

## Sheet: Figure 1
Figure 1G	Fraction aligned			Figure 1H	Length of aligned stretches			Figure 1I	bundling frequency					Figure 1J	Fraction ensheathed			Figure 1K	Fraction aligned
	wild type	miR-14			wt aligned	mir aligned				bundles	stretches	frequency			wild type	miR-14			wt 72	miR-14 72	wt84	miR-14 84	wt96	miR-14 96	wt 108	miR-14 108	wt120	miR-14 120	wt144	miR-14 144
	7.03738	16.5874			17.86	32.597			wt	3	204	0.0147059			0.301	0.2391			5.41572	8.62713	3.72661	5.54273	4.40171	14.7526	2.77763	15.4757	5.29855	31.3445	7.03738	18.2652
	3.87485	18.2652			68.276	64.932			mir	78	263	0.296578			0.3803	0.289			5.37052	2.37372	4.83341	2.89515	5.82142	10.3634	2.22491	14.6683	7.06729	16.4466	3.87485	25.3616
	4.02472	25.3616			22.738	34.882									0.3121	0.1918			6.52841	5.1864	3.05666	10.2801	6.38836	8.54561	2.93711	15.2293	6.84976	15.0241	4.02472	22.3711
	3.34269	22.3711			20.907	39.662		Statistical Test							0.3321	0.2194			5.88214	4.74657	4.08221	9.34074	5.87677	10.4854	2.92296	12.4314	3.14637	11.4274	3.34269	31.3201
	4.0389	31.3201			32.156	58.79		Fisher's exact test							0.3812	0.2556			5.71087	7.33265	4.37723	10.1328	4.92245	8.86646	3.31462	12.9694	3.56997	15.3338	4.0389	33.2545
	3.01327	33.2545			10.874	52.894		P value	<0.0001						0.3612	0.291			4.5727	8.08818	4.69412	8.53699	2.82316	5.48138	3.19009	13.0041	6.0327	16.6069	3.01327	41.2393
		41.2393			16.903	80.873		P value summary	****						0.395	0.2754			3.81292	4.46992	3.47449	2.36282	4.35957	12.0285	4.46567	12.4357	2.32211	17.7936		28.3547
		28.3547			27.246	50.88		One- or two-sided	Two-sided										5.54591	5.86688	3.41875	5.38911	4.87229	10.5176		8.61288	3.05346	19.517
					23.368	75.861		Statistically significant ?	Yes										4.75079	7.66775
Normality?					99.326	111.714								Normality?				Normality?
Shapiro-Wilk test					50.267	53.585								Shapiro-Wilk test				Shapiro-Wilk test
W	0.7551	0.9714			16.791	29.756								W	0.9112	0.9332		W	0.9683	0.9474	0.9496	0.8857	0.9412	0.9624	0.8963	0.8754	0.8954	0.7935	0.7551	0.9872
P value	0.0223	0.9089			19.992	62.661								P value	0.4042	0.5788		P value	0.8796	0.6612	0.7075	0.2131	0.6232	0.8327	0.3091	0.17	0.2626	0.0244	0.0223	0.9869
Passed normality test?	No	Yes			41.334	78.279								Passed normality test?	Yes	Yes		Passed normality test?	Yes	Yes	Yes	Yes	Yes	Yes	Yes	Yes	Yes	No	No	Yes
P value summary	*	ns			89.504	18.629								P value summary	ns	ns		P value summary	ns	ns	ns	ns	ns	ns	ns	ns	ns	*	*	ns
					38.208	37.907
					11.045	60.399
Mann Whitney test					43.042	47.73								Unpaired t test with Welch's correction				Kruskal-Wallis test
P value	0.0007				34.461	56.361								P value	0.0003			P value	<0.0001
Exact or approximate P value?	Exact				21.874	141.741								P value summary	***			Exact or approximate P value?	Approximate
P value summary	***				10.638	77.988								Significantly different (P < 0.05)?	Yes			P value summary	****
Significantly different (P < 0.05)?	Yes				24.195	85.492								One- or two-tailed P value?	Two-tailed			Do the medians vary signif. (P < 0.05)?	Yes
One- or two-tailed P value?	Two-tailed				37.566	46.422								Welch-corrected t, df	t=5.060, df=12.00			Number of groups	12
Sum of ranks in column A,B	21 , 84				17.976	106.165												Kruskal-Wallis statistic	70.28
Mann-Whitney U	0				39.861	46.253
					21.642	26.617												Dunn's multiple comparisons test	Mean rank diff.	Significant?	Summary	Adjusted P Value
					19.153	13.364												wt 72 vs. miR-14 72	-3.111	No	ns	>0.9999	A-B
					37.248	19.292												wt84 vs. miR-14 84	-20.88	No	ns	0.7554	C-D
					41.291	60.113												wt96 vs. miR-14 96	-30.5	No	ns	0.1521	E-F
					34.145	41.335												wt 108 vs. miR-14 108	-63.3	Yes	****	<0.0001	G-H
					24.209	35.829												wt120 vs. miR-14 120	-52.13	Yes	***	0.0008	I-J
					8.66	16.827												wt144 vs. miR-14 144	-65.14	Yes	***	0.0001	K-L
					53.63	29.975
					42.114	53.478												Test details	Mean rank 1	Mean rank 2	Mean rank diff.	n1	n2	Z
					41.93	36.17												wt 72 vs. miR-14 72	40.22	43.33	-3.111	9	9	0.2419
					13.303	47.173												wt84 vs. miR-14 84	23.25	44.13	-20.88	8	8	1.53
					29.441	26.999												wt96 vs. miR-14 96	35.13	65.63	-30.5	8	8	2.236
					22.151	57.133												wt 108 vs. miR-14 108	11.57	74.88	-63.3	7	8	4.484
					46.156	51.291												wt120 vs. miR-14 120	30.63	82.75	-52.13	8	8	3.822
					33.234	72.143												wt144 vs. miR-14 144	25	90.14	-65.14	6	7	4.292
					24.781	33.1
					16.847	40.491
					12.871	52.019
					46.394	139.886
					38.028	23.1
					37.007	25.833
					9	40.206
					27.656	18.48
					6.859	63.223
					16.121	19.511
					112.825	14.054
					23.975	23.247
					71.034	50.772
					80.346	49.889
					43.758	56.859
					31.419	48.743
					20.493	31.401
					20.747	66.566
					24.368	103.213
					15.348	127.63
					45.734	64.246
					55.494	110.011
					20.078	49.097
					101.088	103.565
					38.012	96.234
					35.396	32.634
					31.484	60.762
					20.648	27.497
					15.421	56.518
					45.712	92.445
					25.301	86.568
					56.998	107.977
					26.039	42.773
					16.628	166.227
					52.024	100.056
					19.115	54.227
					21.648	89.405
					14.741	64.993
					18	72.306
					21.464	49.485
					23.435	65.977
					16.738	19.858
					27.473	49.082
					18.335	61.072
					21.908	54.975
					27.604	66.044
					50.644	59.88
					28.369	33.233
					67.466	42.227
					13.727	70.999
					56.448	72.06
					25.284	451.382
					25.083	81.151
					56.706	67.653
					16.767	50.891
					10.914	13.856
					14.362	68.991
					43.828	116.774
					21.727	156.485
					38.107	114.538
					21.029	342.345
					11.398	250.324
					46.845	121.602
					22.689	188.987
					21.398	172.316
					73.651	70.522
					24.234	15.103
					9.492	78.234
					20.776	111.606
					17.228	270.302
					55.653	131.443
					20.24	108.965
					11.472	60.54
					19.7	46.701
					20.263	256.947
					56.843	82.874
					21.448	44.23
					10.161	19.673
					36.889	60.922
					42.627	44.582
					16.387	64.232
					19.516	242.582
					5.635	38.521
					22.961	66.649
					36.072	86.123
					11.563	118.215
					37.714	50.909
					17.015	111.766
					62.476	63.677
					8.361	170.195
					9.981	33.4
					21.575	171.431
					11.403	16.261
					8.559	101.263
					23.034	104.552
					19.314	32.056
					30.601	65.117
					15.94	26.431
					14.978	25.477
					73.454	30.097
					16.986	97.31
					19.559	36.93
					30.435	55.236
					11.952	65.369
					17.575	51.407
					47.217	32.458
					18.823	171.568
					9	141.876
					17.567	31.949
					26.047	43.397
					33.803	237.279
					27.98	29.327
					57.017	185.598
					12.521	122.064
					32.345	58.565
					68.331	31.141
					7	21.616
					15.832	39.996
					22.698	103.409
					22.452	28.039
					31.052	138.168
					19.235	14.231
					24.191	96.824
					50.683	64.07
					11.459	57.284
					26.237	50.311
					53.273	127.594
					29.595	92.566
					34.711	103.789
					42.254	42.866
					20.745	60.989
					35.498	41.897
					5.75	65.318
					20.374	43.711
					47.236	41.168
					33.472	69.993
					24.56	148.594
					28.099	81.909
					14.909	109.486
					5	107.186
					12.664	81.126
					10.454	120.39
					11.256	21.67
					12.3	40.14
					15.009	108.072
					24.734	117.889
					12.328	115.586
					18	49.738
					19.903	95.039
					9.84	91.533
					26.229	83.849
					74.727	66.119
					33.415	85.143
					40.656	85.033
					25.378	25.979
					7.179	23.496
					18.391	23.384
					15.543	8
					29.807	24.454
					19.232	9.778
					38.058	46.113
					27.325	10.678
					6	58.01
					10.81	65.918
						180.086
						61.145
						185.929
						129.148
						91.104
						47.171
						97.088
						47.909
						98.745
						62.017
						68.766
						39.555
						77.981
						50.938
						79.4
						24.164
						69.852
						103.708
						51.362
						57.065
						60.556
						60.403
						37.129
						64.827
						71.623
						38.949
						8.473
						71.899
						79.372
						62.371
						68.295
						39.062
						105.93
						67.544
						79.263
						182.314
						15.538
						82.716
						43.722
						30.28
						21.767
						130.847
						132.901
						69.204
						20.218
						64.584
						61.911
						100.434
						94.631
						46.029
						16.254
						18.68
						74.685
						32.479
						11.032
						20.329
						37.063
						17.952
						32.15
						41.834
				Normality Test
				Kolmogorov-Smirnov test
				KS distance	0.1544	0.158
				P value	<0.0001	<0.0001
				Passed normality test ?	No	No
				P value summary	****	****
				Statistical Test
				Mann Whitney test
				P value	<0.0001
				P value summary	****
				Significantly different?	Yes
				One- or two-tailed P value?	Two-tailed
				Sum of ranks in column A,B	30195 , 79551
				Mann-Whitney U	9285

## Sheet: Figure 1S1
Figure 1S1E	% dendrites aligned			Figure 1S1F	% aligned dendrites w/ crossings			Figure 1S1G	% crossings at alignment			Figure 1S1H	Fig. 1S1H: Crossings / mm dendrite			Figure 1S1M	Dendrite length																Figure 1S1N	Dendrite branch points
	wild-type	Dcr1			wild-type	Dcr1			wild-type	Dcr1			wild-type	Dcr1			WT 48h	Dcr 48h	miR 48h	WT 72h	Dcr 72h	miR 72h	WT 96h	Dcr 96h	miR 96h	WT 120h	Dcr 120h	miR 120h	WT 168h	Dcr 168h	miR 168h			WT 48h	Dcr 48h	miR 48h	WT 72h	Dcr 72h	miR 72h	WT 96h	Dcr 96h	miR 96h	WT 120h	Dcr 120h	miR 120h	WT 168h	Dcr 168h	miR 168h
	2.81352	9.27999			24	59.4937			37.5	47.0588			0.605903	4.06129			5990.8	4444.9	4848	12739.6	9897.6	11242.6	16011.4	16247.1	15349.5	17896.4	22461	24225.8	22221.6	21285.9	22291.1			268	256	277	589	510	558	640	694	881	623	858	754	872	1023	1017
	5.13232	13.3375			7.40741	50			33.3333	53.5088			0.414323	4.97376			6205.7	5179.9	4575.75	10305.6	13309.1	13562.4	17304.5	18513.4	14588.1	19149.3	20096.2	24323.2	22215.4	17636.8	21352.1			265	298	181	690	650	768	631	851	681	620	631	763	596	660	915
	5.55181	15.5309			14.8148	75.3425			54.5455	56.5041			0.543665	5.96398			4671.6	4069.2	5339.8	13860.8	13063.1	8025	16710.8	16633	17157.3	18039.3	17203.6	19068	24391.3	16693.1	18206.6			183	223	232	625	419	383	537	736	829	585	457	656	1002	715	818
	1.94598	12.9784			35.7143	65.3333			7.14286	53.8835			0.469405	5.0064			6424.4	5126.1	5458.8	12232.2	12829.9	9178.2	18646.9	15503.7	18371.2	17365.5	22089.6	17253.1	20122	21349.9	21918.3			254	258	229	427	515	420	662	539	568	553	657	777	764	908	917
	4.42308	14.8119			8	57.5342			11.1111	61.7801			0.433307	4.98958			7636.8	4817.6	5213.2	9439.4	10623.1	8917.4	19210.3	15262.8	17668.7	20407.1	19132.4	16422.2	18407.8	16271.1	17894.5			279	277	220	436	445	439	574	536	525	572	626	972	632	660	675
	3.92356	8.69646			12.5	48.4375			36.3636	51.5306			0.470204	4.53028			6606.8	4915.3	5107.6	12849.5	13300.1	11575.4	19550.8	15895.3	19047.2	22417.3	16878.2	16484.3	25074	18116.1	17809.1			277	275	257	615	690	481	625	559	486	624	601	1042	922	864	762
	0.93988	12.778			16.6667	68.4932			7.14286	49.6154			0.593865	5.48276				6147.7	5656					15375.1		19771.3	15902.4	21514.1	21145	16337.1	17622.6				338	252					458		540	730	772	788	815	786
	1.41791	11.3667			50	64.1026			18.1818	42.9412			1.02921	4.17502				5411.3	5137.2					15546.9				17977.7	24250.2	19215.2	24128.8				314	233					507				679	931	881	835
																		6362.5
Normality?				Normality?				Normality?				Shapiro-Wilk test
Shapiro-Wilk test				Shapiro-Wilk test				Shapiro-Wilk test				W	0.741	0.9502
W	0.9367	0.9393		W	0.8672	0.9674		W	0.903	0.993		P value	0.0065	0.7136		Shapiro-Wilk test																	Shapiro-Wilk test
P value	0.5792	0.6043		P value	0.1415	0.877		P value	0.3075	0.9984		Passed normality test (alpha=0.05)?	No	Yes		W	0.9491	0.9582	0.9794	0.9162	0.7739	0.9405	0.9273	0.7849	0.9378	0.9328	0.9227	0.8547	0.9479	0.868	0.8507		W	0.7195	0.9833	0.9529	0.869	0.9023	0.8498	0.9085	0.899	0.9051	0.8792	0.953	0.8528	0.939	0.9326	0.9813
Passed normality test?	Yes	Yes		Passed normality test?	Yes	Yes		Passed normality test?	Yes	Yes		P value summary	**	ns		P value	0.7327	0.7792	0.9596	0.4788	0.0338	0.6636	0.5596	0.0197	0.6414	0.5753	0.4909	0.1063	0.6903	0.144	0.0969		P value	0.0099	0.9774	0.7406	0.2221	0.3878	0.1568	0.4266	0.2831	0.4049	0.2229	0.7569	0.1016	0.6013	0.5397	0.969
P value summary	ns	ns		P value summary	ns	ns		P value summary	ns	ns						Passed normality test?	Yes	Yes	Yes	Yes	No	Yes	Yes	No	Yes	Yes	Yes	Yes	Yes	Yes	Yes		Passed normality test (alpha=0.05)?	No	Yes	Yes	Yes	Yes	Yes	Yes	Yes	Yes	Yes	Yes	Yes	Yes	Yes	Yes
												Mann Whitney test				P value summary	ns	ns	ns	ns	*	ns	ns	*	ns	ns	ns	ns	ns	ns	ns		P value summary	**	ns	ns	ns	ns	ns	ns	ns	ns	ns	ns	ns	ns	ns	ns
												P value	0.0002
Unpaired t test with Welch's correction				Unpaired t test with Welch's correction				Unpaired t test with Welch's correction				Exact or approximate P value?	Exact																				Kruskal-Wallis test
P value	<0.0001			P value	<0.0001			P value	0.003			P value summary	***			Kruskal-Wallis test	comparison of 48h groups			comparison of 72h groups			comparison of 96h groups			comparison of 120h groups			comparison of 168h groups				P value	<0.0001
P value summary	****			P value summary	****			P value summary	**			Significantly different (P < 0.05)?	Yes			P value		0.0575			0.2706			0.0688			0.8921						Exact or approximate P value?	Approximate
Significantly different (P < 0.05)?	Yes			Significantly different (P < 0.05)?	Yes			Significantly different (P < 0.05)?	Yes			One- or two-tailed P value?	Two-tailed			Exact or approximate P value?		Approximate			Exact			Exact			Exact						P value summary	****
One- or two-tailed P value?	Two-tailed			One- or two-tailed P value?	Two-tailed			One- or two-tailed P value?	Two-tailed			Sum of ranks in column A,B	36 , 100			P value summary		ns			ns			ns			ns						Do the medians vary signif. (P < 0.05)?	Yes
Welch-corrected t, df	t=8.578, df=12.68			Welch-corrected t, df	t=6.474, df=11.62			Welch-corrected t, df	t=4.094, df=8.540			Mann-Whitney U	0			Do the medians vary signif. (P < 0.05)?		No			No			No			No						Number of groups	15
																Number of groups		3			3			3			3						Kruskal-Wallis statistic	79.88
												Difference between medians				Kruskal-Wallis statistic		5.713			2.678			5.208			0.2486
												Median of column A	0.5069, n=8																				Dunn's multiple comparisons test	Mean rank diff.	Significant?	Summary	Adjusted P Value	Adjusted P Value
												Median of column B	4.982, n=8			Dunn's multiple comparisons test	Mean rank diff.	Adjusted P Value			Mean rank diff.	Adjusted P Value		Mean rank diff.	Adjusted P Value		Mean rank diff.	Adjusted P Value					WT 48h vs. Dcr 48h	-2.792	No	ns	>0.9999	>0.9999
												Difference: Actual	4.475			WT 48h vs. Dcr 48h	8	0.0757		WT 72h vs. Dcr 72h	-1.167	>0.9999	WT 96h vs. Dcr 96h	7.292	0.0674	WT 120h vs. Dcr 120h	1.714	>0.9999					WT 48h vs. miR 48h	5.083	No	ns	>0.9999	>0.9999
												Difference: Hodges-Lehmann	4.407			WT 48h vs. miR 48h	7.292	0.1395		WT 72h vs. miR 72h	3.667	0.7026	WT 96h vs. miR 96h	4.167	0.6675	WT 120h vs. miR 120h	1.054	>0.9999					WT 48h vs. WT 72h	-34.83	No	ns	>0.9999	>0.9999
																Dcr 48h vs. miR 48h	-0.7083	>0.9999		Dcr 72h vs. miR 72h	4.833	0.3505	Dcr 96h vs. miR 96h	-3.125	0.9841	Dcr 120h vs. miR 120h	-0.6607	>0.9999					WT 48h vs. Dcr 72h	-30.92	No	ns	>0.9999	>0.9999
																																	WT 48h vs. miR 72h	-26.5	No	ns	>0.9999	>0.9999
																																	WT 48h vs. WT 96h	-43	No	ns	>0.9999	>0.9999
																																	WT 48h vs. Dcr 96h	-41.29	No	ns	>0.9999	>0.9999
																																	WT 48h vs. miR 96h	-49.42	No	ns	0.5635	>0.9999
																																	WT 48h vs. WT 120h	-36.1	No	ns	>0.9999	>0.9999
																																	WT 48h vs. Dcr 120h	-49.31	No	ns	0.4136	>0.9999
																																	WT 48h vs. miR 120h	-71.04	Yes	**	0.002	0.0282
																																	WT 48h vs. WT 168h	-72.17	Yes	**	0.0015	0.6162
																																	WT 48h vs. Dcr 168h	-73.35	Yes	**	0.001	>0.9999
																																	WT 48h vs. miR 168h	-76.67	Yes	***	0.0004	>0.9999
																																	Dcr 48h vs. miR 48h	7.875	No	ns	>0.9999	>0.9999
																																	Dcr 48h vs. WT 72h	-32.04	No	ns	>0.9999
																																	Dcr 48h vs. Dcr 72h	-28.13	No	ns	>0.9999
																																	Dcr 48h vs. miR 72h	-23.71	No	ns	>0.9999
																																	Dcr 48h vs. WT 96h	-40.21	No	ns	>0.9999
																																	Dcr 48h vs. Dcr 96h	-38.5	No	ns	>0.9999
																																	Dcr 48h vs. miR 96h	-46.63	No	ns	0.5231
																																	Dcr 48h vs. WT 120h	-33.3	No	ns	>0.9999
																																	Dcr 48h vs. Dcr 120h	-46.52	No	ns	0.3633
																																	Dcr 48h vs. miR 120h	-68.25	Yes	***	0.0009
																																	Dcr 48h vs. WT 168h	-69.38	Yes	***	0.0007
																																	Dcr 48h vs. Dcr 168h	-70.56	Yes	***	0.0005
																																	Dcr 48h vs. miR 168h	-73.88	Yes	***	0.0002
																																	miR 48h vs. WT 72h	-39.92	No	ns	>0.9999
																																	miR 48h vs. Dcr 72h	-36	No	ns	>0.9999
																																	miR 48h vs. miR 72h	-31.58	No	ns	>0.9999
																																	miR 48h vs. WT 96h	-48.08	No	ns	0.3968
																																	miR 48h vs. Dcr 96h	-46.38	No	ns	0.2681
																																	miR 48h vs. miR 96h	-54.5	No	ns	0.108
																																	miR 48h vs. WT 120h	-41.18	No	ns	>0.9999
																																	miR 48h vs. Dcr 120h	-54.39	No	ns	0.0661
																																	miR 48h vs. miR 120h	-76.13	Yes	****	<0.0001
																																	miR 48h vs. WT 168h	-77.25	Yes	****	<0.0001
																																	miR 48h vs. Dcr 168h	-78.44	Yes	****	<0.0001
																																	miR 48h vs. miR 168h	-81.75	Yes	****	<0.0001
																																	WT 72h vs. Dcr 72h	3.917	No	ns	>0.9999
																																	WT 72h vs. miR 72h	8.333	No	ns	>0.9999
																																	WT 72h vs. WT 96h	-8.167	No	ns	>0.9999
																																	WT 72h vs. Dcr 96h	-6.458	No	ns	>0.9999
																																	WT 72h vs. miR 96h	-14.58	No	ns	>0.9999
																																	WT 72h vs. WT 120h	-1.262	No	ns	>0.9999
																																	WT 72h vs. Dcr 120h	-14.48	No	ns	>0.9999
																																	WT 72h vs. miR 120h	-36.21	No	ns	>0.9999
																																	WT 72h vs. WT 168h	-37.33	No	ns	>0.9999
																																	WT 72h vs. Dcr 168h	-38.52	No	ns	>0.9999
																																	WT 72h vs. miR 168h	-41.83	No	ns	>0.9999
																																	Dcr 72h vs. miR 72h	4.417	No	ns	>0.9999
																																	Dcr 72h vs. WT 96h	-12.08	No	ns	>0.9999
																																	Dcr 72h vs. Dcr 96h	-10.38	No	ns	>0.9999
																																	Dcr 72h vs. miR 96h	-18.5	No	ns	>0.9999
																																	Dcr 72h vs. WT 120h	-5.179	No	ns	>0.9999
																																	Dcr 72h vs. Dcr 120h	-18.39	No	ns	>0.9999
																																	Dcr 72h vs. miR 120h	-40.13	No	ns	>0.9999
																																	Dcr 72h vs. WT 168h	-41.25	No	ns	>0.9999
																																	Dcr 72h vs. Dcr 168h	-42.44	No	ns	>0.9999
																																	Dcr 72h vs. miR 168h	-45.75	No	ns	0.6153
																																	miR 72h vs. WT 96h	-16.5	No	ns	>0.9999
																																	miR 72h vs. Dcr 96h	-14.79	No	ns	>0.9999
																																	miR 72h vs. miR 96h	-22.92	No	ns	>0.9999
																																	miR 72h vs. WT 120h	-9.595	No	ns	>0.9999
																																	miR 72h vs. Dcr 120h	-22.81	No	ns	>0.9999
																																	miR 72h vs. miR 120h	-44.54	No	ns	0.7667
																																	miR 72h vs. WT 168h	-45.67	No	ns	0.6248
																																	miR 72h vs. Dcr 168h	-46.85	No	ns	0.5011
																																	miR 72h vs. miR 168h	-50.17	No	ns	0.2641
																																	WT 96h vs. Dcr 96h	1.708	No	ns	>0.9999
																																	WT 96h vs. miR 96h	-6.417	No	ns	>0.9999
																																	WT 96h vs. WT 120h	6.905	No	ns	>0.9999
																																	WT 96h vs. Dcr 120h	-6.31	No	ns	>0.9999
																																	WT 96h vs. miR 120h	-28.04	No	ns	>0.9999
																																	WT 96h vs. WT 168h	-29.17	No	ns	>0.9999
																																	WT 96h vs. Dcr 168h	-30.35	No	ns	>0.9999
																																	WT 96h vs. miR 168h	-33.67	No	ns	>0.9999
																																	Dcr 96h vs. miR 96h	-8.125	No	ns	>0.9999
																																	Dcr 96h vs. WT 120h	5.196	No	ns	>0.9999
																																	Dcr 96h vs. Dcr 120h	-8.018	No	ns	>0.9999
																																	Dcr 96h vs. miR 120h	-29.75	No	ns	>0.9999
																																	Dcr 96h vs. WT 168h	-30.88	No	ns	>0.9999
																																	Dcr 96h vs. Dcr 168h	-32.06	No	ns	>0.9999
																																	Dcr 96h vs. miR 168h	-35.38	No	ns	>0.9999
																																	miR 96h vs. WT 120h	13.32	No	ns	>0.9999
																																	miR 96h vs. Dcr 120h	0.1071	No	ns	>0.9999
																																	miR 96h vs. miR 120h	-21.63	No	ns	>0.9999
																																	miR 96h vs. WT 168h	-22.75	No	ns	>0.9999
																																	miR 96h vs. Dcr 168h	-23.94	No	ns	>0.9999
																																	miR 96h vs. miR 168h	-27.25	No	ns	>0.9999
																																	WT 120h vs. Dcr 120h	-13.21	No	ns	>0.9999
																																	WT 120h vs. miR 120h	-34.95	No	ns	>0.9999
																																	WT 120h vs. WT 168h	-36.07	No	ns	>0.9999
																																	WT 120h vs. Dcr 168h	-37.26	No	ns	>0.9999
																																	WT 120h vs. miR 168h	-40.57	No	ns	>0.9999
																																	Dcr 120h vs. miR 120h	-21.73	No	ns	>0.9999
																																	Dcr 120h vs. WT 168h	-22.86	No	ns	>0.9999
																																	Dcr 120h vs. Dcr 168h	-24.04	No	ns	>0.9999
																																	Dcr 120h vs. miR 168h	-27.36	No	ns	>0.9999
																																	miR 120h vs. WT 168h	-1.125	No	ns	>0.9999
																																	miR 120h vs. Dcr 168h	-2.313	No	ns	>0.9999
																																	miR 120h vs. miR 168h	-5.625	No	ns	>0.9999
																																	WT 168h vs. Dcr 168h	-1.188	No	ns	>0.9999
																																	WT 168h vs. miR 168h	-4.5	No	ns	>0.9999
																																	Dcr 168h vs. miR 168h	-3.313	No	ns	>0.9999
[truncated: 48 more columns]

## Sheet: Figure 1S2
Figure 1S2B	C4da neuron aligned dendrite length														Figure 1S2D	Fraction aligned			Figure 1S2G	Dendrite length							Figure 1S2H	Proportion of dendrites aligned							Figure 1S2J	dendrite crossings / mm2 territory
	WT 72h	miR 72h	WT 84h	miR 84h	WT 96h	miR 96h	WT 108h	miR 108h	WT 120h	miR 120h	WT 144h	miR 144h				terminals	non-terminals			WT ddaD	mir14 ddaD	WT ddaE	mir14 ddaE	WT ddaF	mir14 ddaF			WT ddaD	mir14 ddaD	WT ddaE	mir14 ddaE	WT ddaF	mir14 ddaF			ban	ban, mir
	1224.85	1341.83	878.913	1203.57	832.572	2636.97	669.409	3128.03	1194.15	8470.64	1134.2	3670.4				62.5	37.5			1896.24	2021.65	1862.4	1952.32	5591.74	5684.77			0	0.00740978	0.00690507	0.00644362	0.00822463	0.00964155			0.207277	1.76673
	988.035	517.427	1016.35	580.525	1136.48	2259.2	851.42	2828.21	1394.22	2966.23	603.956	4544.6				64.2	35.8			1838.26	1734.76	1891.39	2068.46	4356.31	6372.48			0.00659865	0.00465772	0.00639742	0	0.00938156	0.00570437			0.132386	0.870454
	1662.41	1013.14	660.894	2498.24	1261.59	1538.87	488.341	2083.39	1073.39	3743.74	923.527	6419.43				66.1	33.9			1675.09	1336.32	1634.15	1926.24	5401.02	4565.86			0.00792793	0.00796219	0.00797969	0.00874763	0.0108939	0.00764062			0.328333	1.73802
	1576.92	805.407	932.833	1370.06	983.794	1811.06	577.183	2344.73	737.838	2710.39	735.857	5717.84				74.1	25.9			1720.9	1982.63	1720.83	1812.87	5409.3	5135.07			0.00928	0.00853916	0	0.00626078	0.00339323	0.0081699			0.185769	2.03783
	1449.14	1572.03	1033.4	1813.14	948.148	1906.87	568.533	2752.18	847.918	3183.55	1076.88	9780.59				71.3	28.7			1638.9	1944.98	1717.26	2104.08	6029.68	6798.33			0.00717554	0.00422625	0.00890955	0.00557489	0.0087726	0.0103717			0.225644	1.95327
	1009.93	1373.9	1244.16	1292.56	717.246	1073.39	582.124	2624.97	1332.81	3640.52	783.929	10311.6				72.8	27.2			1718.29	1935.14	1691.65	1971.08	4336.1	6006.37			0.00547639	0.00563783	0.00754294	0.00597641	0.0110537	0.00829453			0.29964	1.89142
	792.987	890.282	700.307	476.644	1104.51	2342.98	975.988	3074.73	569.889	3989.91		11776.3				62.9	37.1			1666.69	1775.84	1670	1867.95	5931.18	4402.29			0.00677989	0.00922379	0.0065449	0.0065794	0.00698326	0.00875908
	1330.9	924.851	692.445	1294.48	938.964	1725.23	681.614	2017.27	791.865	4242.37		7603.02				70	30			1752.53		1574.09	1672.97	6367.01	5867.12			0.00672171		0.00689286	0.00842215	0.00985863	0.0103287		Shapiro-Wilk test
	1134.29	1372.18																		1411.51		1674.24						0.00756639		0.00808126					W	0.9595	0.7438
		569.311																																	P value	0.8158	0.0173
															Normality test				Normality test								Normality Test								Passed normality test (alpha=0.05)?	Yes	No
Shapiro-Wilk test															Shapiro-Wilk test				Shapiro-Wilk test								Shapiro-Wilk test								P value summary	ns	*
W	0.9733	0.9331	0.9254	0.9279	0.9834	0.9818	0.8931	0.9278	0.9429	0.6924	0.9536	0.9528			W	0.9025	0.9025		W	0.9206	0.8159	0.9054	0.968	0.8962	0.9547		W	0.7708	0.9199	0.6961	0.793	0.8843	0.9315
P value	0.9216	0.4789	0.4756	0.4971	0.9777	0.9714	0.2501	0.4964	0.6403	0.0018	0.7689	0.7398			P value	0.3042	0.3042		P value	0.3969	0.0586	0.2852	0.8819	0.2668	0.7585		P value	0.0094	0.4683	0.0013	0.0241	0.2068	0.5299		Mann Whitney test
Passed normality test (alpha=0.05)?	Yes	Yes	Yes	Yes	Yes	Yes	Yes	Yes	Yes	No	Yes	Yes			Passed normality test (alpha=0.05)?	Yes	Yes		Passed normality test?	Yes	Yes	Yes	Yes	Yes	Yes		Passed normality test?	No	Yes	No	No	Yes	Yes		P value	0.0022
P value summary	ns	ns	ns	ns	ns	ns	ns	ns	ns	**	ns	ns			P value summary	ns	ns		P value summary	ns	ns	ns	ns	ns	ns		P value summary	**	ns	**	*	ns	ns		Exact or approximate P value?	Exact
																																			P value summary	**
Kruskal-Wallis test																											Mann Whitney test	ddaD alignment		ddaE alignment		ddaF alignment			Significantly different (P < 0.05)?	Yes
P value	<0.0001														Unpaired t test with Welch's correction				Unpaired t test with Welch's correction	ddaD comparison		ddaE comparison		ddaF comparison			P value	0.8371		0.2872		0.7209			One- or two-tailed P value?	Two-tailed
Exact or approximate P value?	Approximate														P value	<0.0001			P value	0.2765		0.0043		0.6646			P value summary	ns		ns		ns			Sum of ranks in column A,B	21 , 57
P value summary	****														P value summary	****			P value summary	ns		**		ns			Significantly different?	No		No		No			Mann-Whitney U	0
Do the medians vary signif. (P < 0.05)?	Yes														Significantly different (P < 0.05)?	Yes			Significantly different (P < 0.05)?	No		Yes		No			One- or two-tailed P value?	Two-tailed		Two-tailed		Two-tailed
Number of groups	12														One- or two-tailed P value?	Two-tailed			One- or two-tailed P value?	Two-tailed		Two-tailed		Two-tailed			Sum of ranks in column A,B	74 , 62		92.50 , 60.50		72 , 64
Kruskal-Wallis statistic	71.55														Welch-corrected t, df	t=15.57, df=14.00			Welch-corrected t, df	t=1.158, df=9.040		t=3.464, df=12.78		t=0.4430, df=13.78			Mann-Whitney U	29		24.5		28
Dunn's multiple comparisons test	Mean rank diff.	Significant?	Summary	Adjusted P Value
WT 72h vs. miR 72h	11.88	No	ns	>0.9999
WT 84h vs. miR 84h	-17.38	No	ns	>0.9999
WT 96h vs. miR 96h	-31.38	No	ns	0.1547
WT 108h vs. miR 108h	-63.75	Yes	****	<0.0001
WT 120h vs. miR 120h	-52	Yes	**	0.0013
WT 144h vs. miR 144h	-65.83	Yes	****	<0.0001

## Sheet: Figure 2
Figure 2C		Aligned dendrite dynamics					Figure 2D	Change in aligned length							Figure 2E	Aligned stretch events						Figure 2F	Source of new alignment					Figure 2G	Fraction of aligned new branches					Figure 2H	New branch orientation
		stable	growing	retracting	Row totals			wt all	miR all	wt growth	miR growth	wt retraction	miR retraction			wt gained	wt lost	miR gained	miR14 lost					new growth	displacement	Marginal Row Totals				aligned	unaligned	Marginal Row Totals				away	towards	Marginal Row Totals
	wt	60 (44.97) [5.02]	95 (128.92) [8.92]	72 (53.11) [6.72]	227			7.38112	21.6529	1.44112	8.11983	7.38112	10.7359			21.3333	28.4444	227.556	92.4444				wt	46 (46.88) [0.02]	4 (3.12) [0.24]	50			wt	45 (60.95) [4.17]	186 (170.05) [1.5]	231			wt	101 (99.72) [0.02]	85 (86.28) [0.02]	186
	miR-14	45 (60.03) [3.76]	206 (172.08) [6.69]	52 (70.89) [5.03]	303			1.44112	16.5641	7.9245	6.21155	22.3508	4.94963			21.3333	49.7778	142.222	49.7778				miR-14	119 (118.12) [0.01]	7 (7.88) [0.1]	126			miR-14	74 (58.05) [4.38]	146 (161.95) [1.57]	220			miR-14	77 (78.28) [0.02]	69 (67.72) [0.02]	146
	Column Totals	105	301	124	530 (grand total)			7.9245	8.57812	14.0426	3.2168	2.8125	3.36112			28.4444	42.6667	149.333	64				Totals	165	11	176 (grand total)			Marginal Column Totals	119	332	451 (Grand Total)			Marginal Column Totals	178	154	332 (Grand Total)
								14.0426	7.9635	1.332	2.98631	7.725	5.43412			106.667	85.3333	163.556	106.667
	chi-square statistic	36.1474						1.332	1.78463	7.70812	0.669234	7.6395	14.7506			49.7778	28.4444	199.111	99.5556				chi-square statistic	0.365					chi-square statistic	11.6251					chi-square statistic	0.0802
	p-value	<0.00001						22.3508	4.7655	6.9	1.78706	1.65	5.94488			78.2222	78.2222	135.111	85.3333				p-valued	0.545722					p-value	0.000651					p-value	0.777054
								2.8125	10.7359	15.675	1.18912	4.5	7.04175			35.5556	56.8889	192	113.778
								7.725	1.18912	4.9875	13.8386	14.9925	4.22663			64	78.2222	241.778	128
								7.70812	13.8386	3.2385	10.4494	17.9205	8.6145			56.8889	113.778	128	113.778
								7.6395	10.4494	3.76988	15.9041	1.64663	6.78787			64	106.667	170.667	92.4444
								6.9	4.94963	3.1095	9.42863	16.4625	10.0226		Shapiro-Wilk test
								15.675	15.9041	5.25	16.5604	9.6375	12.2242		W	0.9338	0.9354	0.9337	0.951
								1.65	3.36112	13.425	8.07563	13.425	8.50163		P value	0.4866	0.503	0.4848	0.6802
								4.9875	5.43412	3	7.551	11.2875	12.963		Passed normality test (alpha=0.05)?	Yes	Yes	Yes	Yes
								4.5	14.7506	2.625	4.24125	7.875	6.56775		P value summary	ns	ns	ns	ns
								3.2385	9.42863	5.6625	21.1635	16.7722	4.65038
								3.76988	16.5604	4.575	5.55375	7.5885	5.06438
								14.9925	8.07563	7.00612	2.625	4.4685	10.611		ANOVA summary
								17.9205	7.551	24.756	14.79	1.707	10.5139		F	31.76
								1.64663	4.24125	1.698	20.844	8.09737	2.5815		P value	<0.0001
								3.1095	21.1635	6.86813	5.25	6.15488	5.77238		P value summary	****
								21.9	5.55375	6.61763	4.875	6.15488	8.02425		Significant diff. among means (P < 0.05)?	Yes
								16.4625	2.625	4.64212	2.30363	7.2	9.05175		R squared	0.7258
								5.25	14.79	3.08775	2.51587	1.67775	6.375
								9.6375	5.94488	4.64212	3.11475	4.94287	7.73775		Šídák's multiple comparisons test	Mean Diff.	95.00% CI of diff.	Below threshold?	Summary	Adjusted P Value
								13.425	20.844	3.08775	7.743	7.39762	1.96688		new wt vs. lost wt	-14.22	-52.39 to 23.95	No	ns	0.8888
								3	5.25	2.92575	14.3535	5.06062	1.15575		new wt vs. new mir	-122.3	-160.5 to -84.14	Yes	****	<0.0001
								2.625	4.875	2.36925	18.9315	6.36113	3.47438		new wt vs. lost mir	-41.96	-80.12 to -3.786	Yes	*	0.0248
								26.55	2.30363	10.5105	9.462	4.755	1.91925		lost wt vs. new mir	-108.1	-146.3 to -69.92	Yes	****	<0.0001
								11.2875	2.51587	9.28238	3.26625	11.3621	1.1145		lost wt vs. lost mir	-27.73	-65.90 to 10.44	No	ns	0.2677
								5.6625	3.11475	8.81062	7.827	6.60825	6.24037		new mir vs. lost mir	80.36	42.19 to 118.5	Yes	****	<0.0001
								4.575	7.743	11.5868	7.2585	7.68938	8.44425
								7.00612	14.3535	31.1471	6.82463	11.2046	7.00575
								24.756	18.9315	11.2189	1.59375	8.5095	4.7985
								7.875	9.462	1.57988	12.1598	16.4044	6.74138
								1.698	3.26625	2.85712	8.5245	1.69388	9.06675
								16.7722	7.827	4.14187	9.84788	10.6174	9.32888
								7.5885	7.2585	14.8605	1.67437	4.71787	9.201
								4.4685	6.82463	6.58612	5.48775	1.41075	15.2989
								6.86813	1.59375	9.01013	6.07612	7.40925	2.838
								1.707	12.1598	10.8079	8.98613	7.12988	15.6971
								8.09737	8.5245	7.7655	9.684	6.726	5.02425
								6.61763	9.84788	4.42763	8.6145	1.80375	10.7715
								4.64212	1.67437	7.66312	6.78787	6.39075	3.588
								6.15488	5.48775	6.8385	9.51225	1.28325	4.08412
								3.08775	6.07612	8.49488	11.6584	10.9691	12.8602
								4.64212	8.98613	5.523	8.80538	1.99237	13.7081
								6.15488	9.684	2.001	7.9425	9.83512	7.0785
								3.08775	7.04175	31.2154	5.5215	4.72837	3.90488
								7.2	4.22663	3.32963	8.10637	1.10925	2.07938
								2.92575	8.6145	10.479	4.57463	6.92962	7.3695
								1.67775	6.78787	9.52538	7.93575	7.98375	1.0215
								2.36925	9.51225	9.75488	4.0365	2.41463	2.409
								10.5105	11.6584	7.083	6.375	5.54587	1.19625
								9.28238	8.80538	8.99925	16.0222	1.54838	5.24362
								8.81062	7.9425	3.2865	9.45188	5.2635	3.21563
								4.94287	5.5215	1.116	6.552	5.61637	12.2989
								11.5868	10.0226	4.78238	11.283	9.51713
								31.1471	12.2242	3.23888	10.3121	9.5535
								11.2189	8.10637	3.80888	5.75437	4.96462
								1.57988	4.57463	1.236	1.3125	6.3495
								7.39762	7.93575	8.06625	15.1114	10.0249
								2.85712	4.0365	9.57075	16.0744	2.91863
								4.14187	6.375	3.0675	9.38025	3
								5.06062	16.0222	22.7734	5.33325	2.98612
								6.36113	9.45188	5.5155	11.9876	5.72288
								14.8605	6.552	7.40963	4.65038	4.854
								4.755	11.283	7.86075	16.6508	3.07463
								6.58612	10.3121	4.25738	6.55387	1.47862
								9.01013	8.50163	5.41387	14.8785	1.29938
								11.3621	5.75437	7.99987	4.6965	1.17225
								10.8079	1.3125	4.5	12.4864	1.407
								7.7655	15.1114	2.03325	13.0643	4.06162
								6.60825	16.0744	8.57625	14.5928	5.11538
								4.42763	9.38025	6.6195	5.69963	3.99187
								7.68938	5.33325	4.62862	20.3122	4.03763
								11.2046	11.9876	9.13612	16.5225	4.19963
								7.66312	12.963	5.53988	23.9602	2.15138
								6.8385	6.56775	23.331	15.8726	4.85062
								8.49488	4.65038	7.005	7.14038	1.66912
								5.523	5.06438	5.42025	12.1688	4.11637
								8.5095	16.6508	2.898	8.33512	5.96812
								2.001	6.55387	1.16363	14.1128	5.38537
								31.2154	14.8785	3.25087	9.64275	2.49225
								3.32963	4.6965	6.4185	5.58863	5.946
								10.479	12.4864	15.6866	4.00125	9.9705
								9.52538	13.0643	2.71988	8.32313	4.46175
								9.75488	14.5928	5.03925	4.28812	1.99725
								16.4044	10.611	14.3359	14.8447	5.05162
								7.083	10.5139	18.0083	9.31162	5.58075
								1.69388	2.5815	4.14263	2.262	5.89725
								8.99925	5.69963	1.20938	7.58025	2.8185
								10.6174	5.77238	2.0625	4.99463
								3.2865	8.02425	2.70488	6.28575
								4.71787	20.3122	3.59288	1.1145
								1.116	16.5225	4.9065	4.1505
								4.78238	9.05175	9.59812	8.6085
								1.41075	6.375	6.576	10.2518
								7.40925	23.9602	9.22125	6.729
								3.951	15.8726	8.81962	14.3025
								3.23888	7.73775	8.8665	13.4243
								3.80888	1.96688	4.30575	6.06075
								7.12988	1.15575	2.63138	11.5871
								1.236	7.14038	11.4375	1.77937
								6.726	12.1688	1.938	6.96187
								8.06625	8.33512	12.5074	9.76425
								9.57075	14.1128	3.59175	14.7424
								3.0675	3.47438	2.5845	3.98625
								22.7734	9.64275	14.832	2.75962
								5.5155	5.58863	7.90125	9.7185
								1.80375	4.00125	12.2745	21.7271
								1.67175	8.32313	15.5231	19.7621
								6.39075	4.28812	1.47112	12.5182
								7.40963	14.8447		1.332
								7.86075	9.31162		16.3166
								1.28325	2.262		13.8892
								10.9691	7.58025		3.24825
								1.99237	4.99463		7.48275
								9.83512	6.28575		14.7315
								4.25738	1.91925		10.017
								5.41387	1.1145		4.67025
								7.99987	6.24037		5.95425
								4.5	4.1505		5.067
								4.72837	8.44425		5.35237
								1.10925	8.6085		17.3415
								2.03325	10.2518		15.2089
								8.57625	6.729		4.53037
								6.92962	14.3025		7.55063
								6.6195	13.4243		6.39487
								4.62862	7.00575		8.973
								9.13612	6.06075		5.99288
								5.53988	11.5871		18.6855
								7.98375	1.77937		7.31213
								23.331	4.7985		10.7741
								2.41463	6.96187		8.44125
								5.54587	9.76425		13.5319
								7.005	14.7424		8.13563
								1.54838	3.98625		11.3966
								5.42025	2.75962		11.4986
								2.898	9.7185		4.57163
								1.16363	21.7271		12.2794
								5.2635	19.7621		24.9536
								3.25087	12.5182		8.36625
								5.61637	1.332		21.2737
								6.4185	16.3166		5.85975
								9.51713	13.8892		16.9399
								9.5535	3.24825		4.938
								4.96462	7.48275		18.5404
								6.3495	14.7315		10.479
								15.6866	10.017		11.208
								10.0249	4.67025		4.33312
								2.91863	5.95425		3.10987
								2.71988	5.067		6.83587
								5.03925	6.74138		3.38025
								3	5.35237		9.50887
								2.98612	17.3415		8.04037
								14.3359	15.2089		1.52737
								18.0083	4.53037		19.4138
								5.72288	7.55063		15.2858
								4.854	6.39487		12.1466
								4.14263	8.973		6.3105
								1.20938	5.99288		13.9849
								2.0625	18.6855		6.4785
								3.07463	7.31213		15.1853
								1.47862	10.7741		8.8695
								2.70488	9.06675		15.6443
								3.59288	9.32888		12.6259
								1.29938	10.0181		9.11813
								4.9065	8.44125		11.5579
								1.17225	9.201		16.3909
								9.59812	15.2989		6.0135
								1.407	13.5319		15.7133
								4.06162	8.13563		2.16075
								5.11538	11.3966		5.17875
								6.576	11.4986		21.0225
								9.22125	4.57163		13.425
								8.81962	12.2794		32.5046
								8.8665	2.838		11.8174
								4.30575	24.9536		3.03525
								2.63138	8.36625		17.3884
								11.4375	15.6971		26.1998
								1.938	21.2737		2.58375
								3.99187	5.85975		4.06987
								12.5074	16.9399		16.4138
								3.59175	5.02425		11.7743
								4.03763	4.938		19.3537
								4.19963	18.5404		7.50525
								2.15138	10.479		26.4188
								2.5845	11.208
								4.85062	4.33312
								1.66912	3.10987
								4.11637	6.83587
								14.832	3.38025
								5.96812	9.50887
								5.38537	8.04037
								2.49225	1.52737
								5.946	10.7715
								7.90125	19.4138
								9.9705	15.2858
								4.46175	12.1466
								1.99725	3.588
								5.05162	4.08412
								5.58075	6.3105
								5.89725	13.9849
								2.8185	6.4785
								12.2745	12.8602
								15.5231	13.7081
								1.47112	7.0785
								6.90171	15.1853
									8.8695
									15.6443
									12.6259
									9.11813
									11.5579
									16.3909
									3.90488
									6.0135
									15.7133													A-B
									2.16075													A-C
									2.07938													A-D
									7.3695													B-C
									5.17875													B-D
									1.0215
									2.409
									21.0225
									13.425
									32.5046
									11.8174
									3.03525
									1.19625
									17.3884
									5.24362
									26.1998
									2.58375
									4.06987
									16.4138
									3.21563
									11.7743
									19.3537
									7.50525
									26.4188
									12.2989
									9.32052
							Normality test
							Shapiro-Wilk test
							W	0.823	0.9434	0.8164	0.9477	0.8875	0.9621
							P value	<0.0001	<0.0001	<0.0001	<0.0001	<0.0001	0.0717
							Passed normality test ?	No	No	No	No	No	Yes
							P value summary	****	****	****	****	****	ns
							Kruskal-Wallis test
							P value	<0.0001
							Exact or approximate P value?	Approximate
							P value summary	****
							Do the medians vary signif. (P < 0.05)?	Yes
							Number of groups	6
							Kruskal-Wallis statistic	65.82
							Dunn's multiple comparisons test	Mean rank diff.	Significant?	Summary	Adjusted P Value
							wt all vs. miR all	-134	Yes	****	<0.0001
							wt all vs. wt growth	-18.53	No	ns	>0.9999
							wt all vs. miR growth	-150.7	Yes	****	<0.0001
							wt all vs. wt retraction	24.99	No	ns	>0.9999
							wt all vs. miR retraction	-28.95	No	ns	>0.9999
							miR all vs. wt growth	115.5	Yes	**	0.0015
							miR all vs. miR growth	-16.7	No	ns	>0.9999
							miR all vs. wt retraction	159	Yes	****	<0.0001
							miR all vs. miR retraction	105	No	ns	0.0923
							wt growth vs. miR growth	-132.2	Yes	***	0.0003
							wt growth vs. wt retraction	43.51	No	ns	>0.9999
							wt growth vs. miR retraction	-10.42	No	ns	>0.9999
							miR growth vs. wt retraction	175.7	Yes	****	<0.0001
							miR growth vs. miR retraction	121.7	Yes	*	0.03
							wt retraction vs. miR retraction	-53.93	No	ns	>0.9999

## Sheet: Figure 3
Figure 3C	Trol detachment			Figure 3D	Detachment at terminals			Figure 3I	miR-14 branch angles			Figure 3J	edge lengths			Figure 3K	distance from tricellular junction
	wt	miR-14			wt	miR-14			branch angle	axial distance			all junctions	intercalated junctions			midpoint	insertion site
	0.063084	0.240586			0.529331	0.847165			79	4.364			43.594	26.969			13.4845	10.9
	0.100488	0.238143			0.428571	0.961312			87	4.364			31.253	14.818			7.409	2.5
	0.044734	0.207695			0.546941	0.855425			86	5.7068			42.623	33.255			16.6275	4.1
	0.030167	0.270005			0.513361	0.853121			83	3.6926			31.056	34.379			17.1895	12.2
	0.081255	0.214509			0.343122	0.795463			74	3.3569			33.087	42.867			21.4335	8.945
	0.150038	0.297536			0.400681	0.809717			83	3.02135			47.314	33.037			16.5185	6.983
	0.067399	0.300095			0.313356	0.806953			84	2.68555			12.773	25.77			12.885	4.9
	0.110966	0.340411			0.212727	0.758841			45	2.34986			26.969	52.263			26.1315	18.865
									4	1.67847			59.097	27.307			13.6535	3.34
normality test				normality test					89	3.02124			19.958	42.072			21.036	3.999
Shapiro-Wilk test				Shapiro-Wilk test					16	1.34277			15.969	32.844			16.422	12.746
W	0.9726	0.9423		W	0.9414	0.8976			41	3.35694			40.396	32.844			16.422	2.451
P value	0.9176	0.6342		P value	0.6249	0.2748			8	1.34277			14.818	27.44			13.72	8.183
Passed normality test (alpha=0.05)?	Yes	Yes		Passed normality test (alpha=0.05)?	Yes	Yes			54	1.67847			29.354	15.924			7.962	8.183
P value summary	ns	ns		P value summary	ns	ns			12	1.00708			29.711	24.018			12.009	5.4
									6	2.0981			33.255	29.087			14.5435	13.2
Unpaired t test with Welch's correction				Unpaired t test with Welch's correction					89	3.7765			18.177	28.799			14.3995	2.13
P value	<0.0001			P value	<0.0001				85	3.3569			58.92	14.474			7.237	2.4
P value summary	****			P value summary	****				6	0			25.768	36.667			18.3335	14.4
Significantly different (P < 0.05)?	Yes			Significantly different (P < 0.05)?	Yes				63	4.1962			14.708	29.087			14.5435	13.2
One- or two-tailed P value?	Two-tailed			One- or two-tailed P value?	Two-tailed				82	3.3569			34.379	28.799			14.3995	2.13
Welch-corrected t, df	t=8.543, df=13.55			Welch-corrected t, df	t=9.088, df=10.46				67	3.7766			42.867	14.474			7.237	2.4
									43	2.9373			33.037	36.667			18.3335	14.4
									34	2.5177			30.481	22.378			11.189	3.125
									5	0			14.346	67.938			33.969	1.9
									3	0.4196			36.432	68.01			34.005	4.75
									57	3.3569			12.925	27.266			13.633	4.8
									10	0.8393			25.77
									40	2.9373			39.309			Normality test
									75	2.5177			47.816			Shapiro-Wilk test
									76	3.3569			27.307			W	0.8647	0.8786
									47	2.5177			22.673			P value	0.0023	0.0045
									0	0.67139			34.413			Passed normality test (alpha=0.05)?	No	No
									7	1.2588			41.569			P value summary	**	**
									0	1.2588			19.419
									0	0.4196			42.072			Mann Whitney test
									35	1.6785			35.549			P value	<0.0001
									0	0			32.844			Exact or approximate P value?	Exact
									0	0.8393			5.985			P value summary	****
									75	2.9373			45.795			Significantly different (P < 0.05)?	Yes
									59	1.2589			42.965			One- or two-tailed P value?	Two-tailed
									67	2.9373			15.924			Sum of ranks in column A,B	1017 , 468
									61	1.2588			24.018			Mann-Whitney U	90
									6	0.4196			20.322
									3	0.4196			42.345
									0	-0.8392			34.135
									77	1.6785			20.166
									7	0.8392			11.539
									11	0.41962			21.965
									0	0.41962			17.788
									52	2.09809			37.1
									52	2.09809			27.715
									10	1.23117			29.494
									0	0			35.486
									0	0.41962		Normality test
									0	0.83924		Shapiro-Wilk test
									76.6	2.09808		W	0.98	0.8647
									82	2.93732		P value	0.4998	0.0023
									74	2.09809		Passed normality test (alpha=0.05)?	Yes	No
									79	1.67847		P value summary	ns	**
									0	0.41962
									84	2.34985		Mann Whitney test
									40	2.68555		P value	0.9266
									7	1.00708		Exact or approximate P value?	Exact
									46	1.67847		P value summary	ns
									72	2.01416		Significantly different (P < 0.05)?	No
									81	1.67847		One- or two-tailed P value?	Two-tailed
									7	0.33569		Sum of ranks in column A,B	2205 , 1117
									56	2.01416		Mann-Whitney U	719.5
									0	0.67138
									89	2.01416
									0	0.67138
									62	2.68555
									41	2.34985
									45	2.34986
									54	4.02833
									89	2.34985
									0	1.00708
									67	2.01417
									0	0.3357
									11	0
									7	0.67138
									47	1.67846
									0	0.67139
									5	0.3357
									12	1.00708
									26	1.00708
									82	2.01416
									60	1.34278
									41	1.67847
									58	2.68555
									19	0.67139
									87	4.36401
									24	1.34278
									0	0.67139
									46	1.34277
									68	3.35694
									54	1.34277
									65	1.67847
									0	0.3357
									0	0.33569
									42	2.01417
									58	2.68555
									64	3.02125
									88	2.34986
									80	2.01416
									0	0.3357
									8	1.00708
									10	0.67139
									84	3.35694
									0	2.34986
									0	0.67139
									49	3.35693
									53	3.69263
									3	0.67139
									5	0.4
									11	0.9
									0	0.9
									4	0.7
								Linear Regression
								Best-fit values
								Slope	0.03005
								Y-intercept	0.6307
								X-intercept	-20.99
								1/slope	33.28
								Std. Error
								Slope	0.002123
								Y-intercept	0.1071
								95% Confidence Intervals
								Slope	0.02584 to 0.03425
								Y-intercept	0.4186 to 0.8427
								X-intercept	-31.83 to -12.52
								Goodness of Fit
								R squared	0.6313
								Sy.x	0.7551
								Is slope significantly non-zero?
								F	200.3
								DFn, DFd	1, 117
								P value	<0.0001
								Deviation from zero?	Significant
								Equation	Y = 0.03005*X + 0.6307

## Sheet: Figure 4
Figure 4B	Fraction of cells			Figure 4E	Sensor intensity					Figure 4F	C4da MARCM: dendrite length				C4da MARCM: dendrite crossings				Figure 4G	Sponge site of action							Figure 4H	miR-14 rescue
	Epidermis	Apodeme			control apo	control epi	miR apo	miR epi			WT 42D	Drosha 42D	miR14 42D		WT 42D	Drosha 42D	miR14 42D			Actin cont	Actin miR	A58 cont	A58 miR	PNS cont	PNS miR			no driver	actin	A58	5-40
High GAL4	660	6			133.794	137.814	99.27	67.745			17.5803	17.1862	15.2745		0.853228	0.581862	0.785623			0.525025	3.1692	0.493908	1.67583	0.889717	0.85978			4.93372	0.525825	2.09029	3.6241
Low GAL4	44	46			126.537	130.073	88.851	60.285			19.0093	17.3045	15.5853		0.683876	0.924615	0.898282			0.792896	4.52523	0.452702	2.03703	0.419516	0.714409			4.40521	0.875529	2.22538	4.51888
No GAL4	21	97			128.803	155.155	78.369	56.937			19.2068	16.849	17.9717		0.676844	0.474806	0.890289			0.655417	3.40191	0.765982	2.83859	0.92001	0.751585			5.2197	1.12486	1.82324	4.32577
					130.014	127.63	99.713	68.37			15.5037	18.6469	20.6361		0.774009	0.965308	0.823799			0.345395	5.49546	0.538906	1.91551	0.557215	0.822297			4.88028	0.843151	2.18072	4.34501
P value and statistical significance					105.803	161.632	88.041	43.02			16.2567	17.054	17.9795		0.98421	0.762285	1.05676			0.399395	4.15297	0.632988	2.57599	0.479575	0.711121			3.85131	0.703936	2.58887	3.52639
Test	Chi-square				114.229	156.208	67.639	40.576			17.9277	21.5371	16.1587		1.00403	0.789336	0.990179			0.198309	3.66278	0.955767	2.20643	0.589723	0.80225			3.74926	1.37469	2.99908	5.02147
Chi-square, df	550.9, 2				128.04	157.865	90.749	64.374												0.424985	3.22394	0.353661	3.5537	0.907784	0.991788			4.54266	0.687945	2.73593
P value	<0.0001				113.177	146.889	88.581	87.955		Normality test												0.670627	1.71166					4.85183
P value summary	****				113.634	142.301	79.969	60.929		Shapiro-Wilk test
One- or two-sided	NA				124.575	148.738	79.232	65.714		W	0.9326	0.7423	0.8985		0.8874	0.9388	0.9575		Normality test								Normality test
Statistically significant (P < 0.05)?	Yes				116.962	120.752	82.79	48.655		P value	0.6006	0.0167	0.3653		0.305	0.6497	0.7999		Shapiro-Wilk test								Shapiro-Wilk test
					127.947	136.561	76.21	53.301		Passed normality test (alpha=0.05)?	Yes	No	Yes		Yes	Yes	Yes		W	0.9783	0.8882	0.9713	0.9033	0.8383	0.9031		W	0.9127	0.9413	0.9614	0.9246
					125.167	138.419	68.926	44.357		P value summary	ns	*	ns		ns	ns	ns		P value	0.9507	0.2656	0.9079	0.3093	0.0958	0.3503		P value	0.3731	0.6502	0.8306	0.5392
					133.701	138.764	67.287	48.187											Passed normality test (alpha=0.05)?	Yes	Yes	Yes	Yes	Yes	Yes		Passed normality test (alpha=0.05)?	Yes	Yes	Yes	Yes
					153.789	130.007	104.511	36.912		Kruskal-Wallis test				ANOVA summary					P value summary	ns	ns	ns	ns	ns	ns		P value summary	ns	ns	ns	ns
					128.682	142.491		33.238		P value	0.812			F	1.665
						149.468		39.688		Exact or approximate P value?	Exact			P value	0.2223				ANOVA summary								ANOVA summary
						128.311		41.537		P value summary	ns			P value summary	ns				F	65.37							F	99.18
						99.362		36.192		Do the medians vary signif. (P < 0.05)?	No			Significant diff. among means (P < 0.05)?	No				P value	<0.0001							P value	<0.0001
						121.105		42.594		Number of groups	3			R squared	0.1817				P value summary	****							P value summary	****
						110.407		38.985		Kruskal-Wallis statistic	0.4561								Significant diff. among means (P < 0.05)?	Yes							Significant diff. among means (P < 0.05)?	Yes
						112.718		53.824						Dunnett's multiple comparisons test	Mean Diff.	95.00% CI of diff.	Adjusted P Value		R squared	0.8958							R squared	0.9254
						112.125		54.96		Dunn's multiple comparisons test	Mean rank diff.	Adjusted P Value		WT 42D vs. Drosha 42D	0.07966	-0.1313 to 0.2906	0.5672
						104.189		34.655		WT 42D vs. Drosha 42D	-0.5	>0.9999		WT 42D vs. miR14 42D	-0.07812	-0.2890 to 0.1328	0.5787		Šídák's multiple comparisons test	Mean Diff.	95.00% CI of diff.	Adjusted P Value					Šídák's multiple comparisons test	Mean Diff.	95.00% CI of diff.	Adjusted P Value
						100.354		50.798		WT 42D vs. miR14 42D	1.5	>0.9999							Actin cont vs. Actin miR	-3.47	-4.083 to -2.857	<0.0001					no driver vs. actin	3.678	3.068 to 4.287	<0.0001
						103.135		52.347											A58 cont vs. A58 miR	-1.706	-2.280 to -1.133	<0.0001					no driver vs. A58	2.177	1.567 to 2.786	<0.0001
						113.283		43.989											ppk cont vs. ppk miR	-0.1271	-0.7402 to 0.4860	0.9396					no driver vs. 5-40	0.3273	-0.3084 to 0.9631	0.4859
						122.287		48.663
						112.147		30.204
						107.676		31.697
						95.913		47.9
						126.787		33.687
						112.299		28.251
						129.318		29.847
						134.732		40.467
						129.236		44.283
						133.549		34.125
						109.272		36.18
						134.639		39.85
						111.746		35.234
								46.213
				Normality Test
				Shapiro-Wilk test
				W	0.9193	0.9693	0.9509	0.9295
				P value	0.1645	0.3407	0.5386	0.0139
				Passed normality test (alpha=0.05)?	Yes	Yes	Yes	No
				P value summary	ns	ns	ns	*
				Kruskal-Wallis test
				P value	<0.0001
				Exact or approximate P value?	Approximate
				P value summary	****
				Do the medians vary signif. (P < 0.05)?	Yes
				Number of groups	4
				Kruskal-Wallis statistic	90.28
				Dunn's multiple comparisons test	Mean rank diff.	Significant?	Summary	Adjusted P Value
				control apo vs. control epi	-1.725	No	ns	>0.9999
				miR apo vs. miR epi	27.44	Yes	*	0.0102

## Sheet: Figure 4S1
Figure 4S1C	Pproportion aligned
	mir	mir rescue
	24	2
	19	9
	22	4
	29	7
	32	5
	38	3
	40	6
	30	8
		11
Normality test
Shapiro-Wilk test
W	0.9587	0.9824
P value	0.7977	0.9755
Passed normality test (alpha=0.05)?	Yes	Yes
P value summary	ns	ns
Unpaired t test with Welch's correction
P value	<0.0001
P value summary	****
Significantly different (P < 0.05)?	Yes
One- or two-tailed P value?	Two-tailed
Welch-corrected t, df	t=8.264, df=8.930

## Sheet: Figure 4S2
Fig. 4S2E	Apodeme dendrite invasion
	control	sr>miR-14
	0.0614961	0.081768
	0.022766	0.0334637
	0.016879	0.0422976
	0.0197722	0.0848716
	0.0273174	0.0720452
	0.0212018	0.0632454
	0.0291839	0.120457
	0.0199227	0.0857311
	0.0266742	0.0770571
	0.0306905	0.133343
	0.0264181	0.0991261
	0.0220926	0.0914816
	0.0308934	0.0837246
	0.0526733	0.0854132
	0.0357523	0.0646408
	0.0515856	0.0460974
	0.0619078	0.0515127
	0.0423499	0.0612832
	0.0308181	0.0319486
	0.0410972	0.0602946
	0.0541754	0.0199119
	0.0530479	0.022547
	0.0703353	0.0662123
	0.0423933	0.196463
	0.0248255	0.0686532
	0.026901	0.0611883
	0.0114534	0.111928
	0.00523701	0.0791779
	0.0114534	0.11286
	0.0114534	0.117595
	0.0114534	0.0890102
	0.0114534	0.0757727
	0.0114534	0.0688966
	0.0443344	0.0941326
	0.0376973	0.0388517
	0.0446838	0.0558046
	0.0479052	0.0557619
	0.0232048	0.0368617
	0.0542408	0.0473245
	0.0372077	0.0504987
	0.023781	0.0504805
	0.0530831	0.0672913
	0.0361304	0.106643
	0.0431236	0.0248078
	0.0289959	0.0936517
		0.118299
		0.120879
		0.0906106
		0.0649641
Shapiro-Wilk test
W	0.9664	0.9465
P value	0.214	0.0267
Passed normality test (alpha=0.05)?	Yes	No
P value summary	ns	*
Kolmogorov-Smirnov test
P value	<0.0001
Exact or approximate P value?	Approximate
P value summary	****
Significantly different (P < 0.05)?	Yes
Kolmogorov-Smirnov D	0.668

## Sheet: Figure 5
Figure 5A	Proportion Rolling			Figure 5B	Roll number (responders)									Figure 5C	Gentle touch responses				Figure 5D	Vibration response				Figure 5E	site of action, sponge				Figure 5F	Site of action, rescue				Figure 5G	UV sensitization				Figure 5H	Vinblastine treatment				Figure 5I	Channel epistasis
	Roller	NonRoller			wt 80	mir 80	wt 50	mir 50	wt 35	mir 35	wt 25	mir 25			WT	miR14	nompC			WT	mir14	nan				Roller	Non-Roller				Roller	Non-Roller				Roller	Non-Roller				Roller	Non-Roller				roller	non-roll
wt 80	37	13			1	2	1	6	1	5	1	4			7	8	0			Individual score	Individual score	Individual score			Actin>scramble	22	128			Actin-GAL4	77	73			miR-14 mock	34	26			miR-14 mock	26	24			miR-14	35	35
mir 80	42	8			4	7	1	1	1	4	3	3			7	10	1			0	3	0			Actin>miR sponge	95	55			Actin>miR-14	26	124			miR-14 UV	54	16			miR-14 vinblastine	49	21			miR-14, TrpA1	37	43
wt 50	33	17			2	2	2	6	1	2	1	5			8	9	2			4	4	0			Epi>scramble	14	136			Epi-GAL4	68	82													miR-14 pain	23	47
mir 50	47	3			1	1	1	3	1	3	1	3			6	9	4			7	4	0			Epi>miR-14 sponge	77	73			Epi>miR-14	32	118													miR-14 piezo	14	46
wt 35	18	32			1	3	1	7	1	3	1	3			13	6	3			0	6	0			PNS>scramble	20	130			PPK-GAL4	81	69								Test	Fisher's exact test				miR-14 ppk	19	41
mir 35	36	14			6	1	5	6	1	3	1	3			8	14	3			7	6	0			PNS>miR-14 sponge	29	121			PPK>miR-14	77	73			Test	Fisher's exact test				P value	0.0245
wt 25	11	39			2	1	3	6	1	1	2	7			7	8	2			6	6	2													P value	0.0151				P value summary	*					Fisher's Exact Test for Count Data
mir 25	32	18			1	2	2	7	1	2	1	10			5	10	5			7	7	0			Comparison p.Fisher p.adj.Fisher					Comparison p.Fisher p.adj.Fisher					P value summary	*				One- or two-sided	Two-sided
					2	5	2	6	1	1	1	4			6	11	1			9	3	1			1 Actin-scramble : Actin-miR 4.52e-07 9.69e-07					1 ActinG4 : Actin-miR 6.63e-10 3.32e-09					One- or two-sided	Two-sided				Statistically significant (P < 0.05)?	Yes				data: channel epistasis
					4	7	1	3	1	1	2	3			10	6	0			2	6	0			2 Actin-scramble : Epi-scramble 2.13e-01 2.66e-01					2 ActinG4 : EpiG4 3.55e-01 4.84e-01					Statistically significant (P < 0.05)?	Yes									p-value = 0.00287
Fisher's exact test with post-hoc BH correction					1	1	2	1	3	2	1	4			6	7	0			4	4	0			3 Actin-scramble : Epi-miR 1.33e-11 6.65e-11					3 ActinG4 : Epi-miR 9.45e-08 2.36e-07															alternative hypothesis: two.sided
Comparison p.Fisher p.adj.Fisher					1	3	1	3	2	2		2			7	10	1			5	2	0			4 Actin-scramble : PNS-scramble 8.68e-01 8.68e-01					4 ActinG4 : PNSG4 7.29e-01 7.81e-01
1 wt80 : miR80 1.28e-03 2.76e-03					2	3	2	3	2	5		6			11	8	2			3	0	1			5 Actin-scramble : PNS-miR 3.57e-01 3.89e-01					5 ActinG4 : PNS-miR 1.00e+00 1.00e+00															Comparison p.Fisher p.adj.Fisher
2 wt80 : wt50 2.59e-01 3.02e-01					1	2	2	6	3	1		1			10	9	3			0	3	0			6 Actin-miR : Epi-scramble 7.88e-11 2.96e-10					6 Actin-miR : EpiG4 2.39e-07 5.12e-07															1 miR : miR-Trp 0.513000 0.57000
3 wt80 : miR50 2.38e-06 1.11e-05					1	2	3	1	1	4		2			13	6	4			0	4	1			7 Actin-miR : Epi-miR 1.22e-02 2.03e-02					7 Actin-miR : Epi-miR 4.65e-01 5.81e-01															2 miR : miR-pain 0.026000 0.06500
4 wt80 : wt35 4.24e-02 6.60e-02					2	6	1	2	1	2		10			12	13	4			8	5	0			8 Actin-miR : PNS-scramble 6.12e-08 1.53e-07					8 Actin-miR : PNSG4 3.59e-11 5.38e-10															3 miR : miR-piezo 0.000648 0.00648
5 wt80 : miR35 8.28e-02 1.16e-01					4	1	4	8	1	3		6			10	9	0			5	6	0			9 Actin-miR : PNS-miR 8.75e-05 1.64e-04					9 Actin-miR : PNS-miR 6.63e-10 3.32e-09															4 miR : miR-ppk 0.020700 0.06500
6 wt80 : wt25 3.20e-04 9.96e-04					1	1	1	3	1	3		3			8	7	1			0	0	0			10 Epi-scramble : Epi-miR 7.75e-16 1.16e-14					10 EpiG4 : Epi-miR 1.57e-05 2.94e-05															5 miR-Trp : miR-pain 0.132000 0.22000
7 wt80 : miR25 3.51e-01 3.93e-01					1	2	2	5		2		3			7	9	1			6	8	0			11 Epi-scramble : PNS-scramble 3.63e-01 3.89e-01					11 EpiG4 : PNSG4 1.66e-01 2.77e-01															6 miR-Trp : miR-piezo 0.007510 0.03760
8 miR80 : wt50 6.34e-02 9.34e-02					4	5	6	15		3		4			6	8	0			8	3	0			12 Epi-scramble : PNS-miR 2.03e-02 3.04e-02					12 EpiG4 : PNS-miR 3.55e-01 4.84e-01															7 miR-Trp : miR-ppk 0.116000 0.22000
9 miR80 : miR50 2.00e-01 2.55e-01					1	5	2	6		2		3			10	9	2			6	3	0			13 Epi-miR : PNS-scramble 1.52e-12 1.14e-11					13 Epi-miR : PNSG4 7.18e-09 2.69e-08															8 miR-pain : miR-piezo 0.249000 0.35600
10 miR80 : wt35 1.57e-06 8.79e-06					3	2	1	8		3		6			12	9	2			5	4	1			14 Epi-miR : PNS-miR 8.95e-09 2.68e-08					14 Epi-miR : PNS-miR 9.45e-08 2.36e-07															9 miR-pain : miR-ppk 1.000000 1.00000
11 miR80 : miR35 2.27e-01 2.76e-01					2	1	3	2		2		6			5	9	5			9	1	0			15 PNS-scramble : PNS-miR 2.11e-01 2.66e-01					15 PNSG4 : PNS-miR 7.29e-01 7.81e-01															10 miR-piezo : miR-ppk 0.414000 0.51800
12 miR80 : wt25 5.00e-10 6.24e-09					2	6	9	8		4		7			10	10	4			4	3	0
13 miR80 : miR25 3.90e-02 6.42e-02					1	5	1	6		4		4			6	8	0			5	7	1
14 wt50 : miR50 8.09e-04 1.89e-03					1	4	2	2		1		5			6	9	3			0	3	0
15 wt50 : wt35 4.85e-03 9.70e-03					1	1	5	8		1		2			9	10	3			5	7	0
16 wt50 : miR35 6.66e-01 6.91e-01					4	5	2	2		1		5			9	7	2			0	3	0
17 wt50 : wt25 1.72e-05 6.88e-05					4	1	3	5		3		5			5	9	0			0	6	0
18 wt50 : miR25 1.00e+00 1.00e+00					4	5	2	6		3		1			12	11	1			4	5	0
19 miR50 : wt35 6.69e-10 6.24e-09					2	1	2	3		2		7			12	9	4			9	5	0
20 miR50 : miR35 6.43e-03 1.20e-02					1	3	1	5		2		9			12	8	4			7	6
21 miR50 : wt25 5.27e-14 1.48e-12					1	1	2	6		3					6	7	5			3	5
22 miR50 : miR25 3.85e-04 1.08e-03					3	5		9		5					8	13	2			0	5
23 wt35 : miR35 5.75e-04 1.46e-03					4	2		4		1					8	7	2			7	4
24 wt35 : wt25 1.86e-01 2.48e-01					1	4		11		3					6	4	3			5	4
25 wt35 : miR25 8.98e-03 1.57e-02					1	1		10							9	11	3			9	4
26 miR35 : wt25 9.24e-07 6.47e-06					1	3		3							13	8	4			2	5
27 miR35 : miR25 5.21e-01 5.61e-01						2		12							9	8	1			7	5
28 wt25 : miR25 4.14e-05 1.45e-04						3		3							8	12	3			6	6
								5							11	4				6	6
								6							11	9				5	3
								6							9	9				7	6
								8							10	12				5	6
								4							6	7				3	6
								5							8	7				7	0
								3							6	13				6	7
															7	7				4	0
				Shapiro-Wilk test											9	10				9	8
				W	0.7635	0.866	0.7272	0.9299	0.5438	0.8991	0.6191	0.9405			14	4				6	2
				P value	<0.0001	0.0002	<0.0001	0.0068	<0.0001	0.0032	<0.0001	0.017								6	5
				Passed normality test (alpha=0.05)?	No	No	No	No	No	No	No	No		Shapiro-Wilk test
				P value summary	****	***	****	**	****	**	****	*		W	0.9387	0.9603	0.9239		Shapiro-Wilk test
														P value	0.012	0.0917	0.0102		W	0.9105	0.9381	0.5181
				Kruskal-Wallis test										Passed normality test (alpha=0.05)?	No	Yes	No		P value	0.0011	0.0113	<0.0001
				P value	<0.0001									P value summary	*	ns	*		Passed normality test (alpha=0.05)?	No	No	No
				Exact or approximate P value?	Approximate														P value summary	**	*	****
				P value summary	****									Kruskal-Wallis test
				Do the medians vary signif. (P < 0.05)?	Yes									P value	<0.0001				Kruskal-Wallis test
				Number of groups	8									Exact or approximate P value?	Approximate				P value	<0.0001
				Kruskal-Wallis statistic	97.21									P value summary	****				Exact or approximate P value?	Approximate
														Do the medians vary signif. (P < 0.05)?	Yes				P value summary	****
				Dunn's multiple comparisons test	Mean rank diff.	Significant?	Summary	Adjusted P Value						Number of groups	3				Do the medians vary signif. (P < 0.05)?	Yes
				wt 80 vs. mir 80	-34.37	No	ns	0.1972						Kruskal-Wallis statistic	83.79				Number of groups	3
				wt 50 vs. mir 50	-93.4	Yes	****	<0.0001											Kruskal-Wallis statistic	50.47
				wt 35 vs. mir 35	-64.26	Yes	*	0.0157						Dunn's multiple comparisons test	Mean rank diff.	Significant?	Adjusted P Value
				wt 25 vs. mir 25	-123.7	Yes	****	<0.0001						WT vs. miR14	-2.36	No	>0.9999		Dunn's multiple comparisons test	Mean rank diff.	Significant?	Adjusted P Value
														WT vs. NompC	67.98	Yes	<0.0001		WT vs. mir14	4.61	No	>0.9999
																			WT vs. nan	56.93	Yes	<0.0001

## Sheet: Figure 5S1
Figure 5S1A.	Mechanonociception controls				Figure 5S1B	Mechanonociception - miR and Dcr					Roll number - responders					Figure 5S1C	miR-14-GAL4 rescue			Figure 5S1D	UV allodynia						Figure 5S1E	eiger epistasis			Figure 5S1H	Total dendrite length			Figure 5S1I
		Rollers	Non-rollers				Rollers	Non-rollers			control	miR d/k	Dcr dg/dg				Roller	Non-Roller										Roller	Non-Roller			miR	miR piezo			miR	miR piezo
	control	37	13			control	13	37			2	3	3			miR-14, miR-14-GAL4	31	15			latency	count (WT)	count (miR14)	proportion WT	proportion miR14		miR-14 mock	36	24			80357	88479			856	975
	ppk>TNT	4	46			miR-14 k/d	26	24			1	1	4			miR-14, miR-14-GAL4, UAS-mIR-14	6	24			1	0	0	0	0		miR-14 UV	40	15			89029	87497			965	1081
	miR-14, ppk>TNT	6	44			Dcr dg/dg	25	25			1	3	6								2	0	0	0	0		miR-14, epi>eigerRNAi	25	25			78391	94567			1002	1033
											1	2	2								3	2	0	0.0285714	0		miR-14 UV, epi>eigerRNAi	41	29			85708	87758			988	1042
					Fisher's exact test	p-value = 0.01486					3	2	2			P value and statistical significance					4	4	6	0.0571429	0.0857143							90361	100274			821	1102
						alternative hypothesis: two.sided					1	2	12			Test	Fisher's exact test				5	7	9	0.1	0.128571								73721			1121	849
	p-value = 8.563e-15										2	2	3			P value	<0.0001				6	10	9	0.142857	0.128571		p-value = 0.1154
	alternative hypothesis: two.sided				Fisher's exact test with post-hoc BH correction	Comparison p.Fisher p.adj.Fisher					1	1	5			P value summary	****				7	10	12	0.142857	0.171429		alternative hypothesis: two.sided				Shapiro-Wilk test				Shapiro-Wilk test
						1 control : miR 0.0134 0.0342					1	1	1			One- or two-sided	Two-sided				8	12	9	0.171429	0.128571						W	0.9143	0.9253		W	0.9493	0.8863
	Pairwise comparisons					2 control : dcr 0.0228 0.0342					1	2	4			Statistically significant (P < 0.05)?	Yes				9	10	9	0.142857	0.128571		Comparison p.Fisher p.adj.Fisher				P value	0.4938	0.5443		P value	0.7347	0.2993
		control	ppk-TNT			3 miR : dcr 1.0000 1.0000					1	2	2								≥10	15	16	0.214286	0.228571		1 miR : miR-UV 0.1710 0.342				Passed normality test (alpha=0.05)?	Yes	Yes		Passed normality test (alpha=0.05)?	Yes	Yes
	ppk-TNT	2.51e-11	NA								1	6	3														2 miR : miR-epi-eig 0.3380 0.432				P value summary	ns	ns		P value summary	ns	ns
	mir-ppk-TNT	4.648e-10	0.7407								1	6	1								2 conditions, 10 groups						3 miR : miR-UV-eig 1.0000 1.000
												3	4								chi square	3.398					4 miR-UV : miR-epi-eig 0.0263 0.158				Unpaired t test with Welch's correction				Unpaired t test with Welch's correction
	P value adjustment method: BH											2	4								degrees of freedom	9					5 miR-UV : miR-UV-eig 0.1310 0.342				P value	0.3872			P value	0.3669
												4	3								p-value	0.946408					6 miR-epi-eig : miR-UV-eig 0.3600 0.432				P value summary	ns			P value summary	ns
												3	16																		Significantly different (P < 0.05)?	No			Significantly different (P < 0.05)?	No
												4	7								Yates' chi-square	0.898									One- or two-tailed P value?	Two-tailed			One- or two-tailed P value?	Two-tailed
												1	3								Yates' p-value	0.999639									Welch-corrected t, df	t=0.9129, df=8.257			Welch-corrected t, df	t=0.9462, df=9.739
												3	2
												2	6
												3	1
												1	1
												2	2
												1	2
												1
										Shapiro-Wilk test
										W	0.5919	0.8224	0.7321
										P value	<0.0001	0.0003	<0.0001
										Passed normality test (alpha=0.05)?	No	No	No
										P value summary	****	***	****
										Kruskal-Wallis test
										P value	0.0003
										Exact or approximate P value?	Approximate
										P value summary	***
										Do the medians vary signif. (P < 0.05)?	Yes
										Number of groups	3
										Kruskal-Wallis statistic	16.05
										Dunn's multiple comparisons test	Mean rank diff.	Significant?	Summary	Adjusted P Value
										control vs. miR d/k	-15.59	Yes	*	0.0372
										control vs. Dcr dg/dg	-25.39	Yes	***	0.0002
										miR d/k vs. Dcr dg/dg	-9.803	No	ns	0.1652

[truncated: 6 more sheets: Figure 6, Figure 6S1, Figure 7, Figure 7S1, Figue 7S2, Figure 8]
